# Supplementary material for: Globally defining the effects of mutations in a picornavirus capsid
Source: eLife. 2021 Jan 12;10:e64256. doi: 10.7554/eLife.64256 (PMC7861617; doi:10.7554/eLife.64256)
Supplement: Supplementary file 1. [file elife-64256-supp1.csv]

Sequence Name	Sequence	Tm
p1-for-mut289	ACA TGT TTA GGC ATA ACN NNG TCA CCC TAA TGG TTA TC	62
p1-for-mut290	TGT TTA GGC ATA ACA ACN NNA CCC TAA TGG TTA TCC C	63
p1-for-mut291	TTT AGG CAT AAC AAC GTC NNN CTA ATG GTT ATC CCA TTT	62
p1-for-mut292	GCA TAA CAA CGT CAC CNN NAT GGT TAT CCC ATT TG	63
p1-for-mut293	ATA ACA ACG TCA CCC TAN NNG TTA TCC CAT TTG TAC CG	63
p1-for-mut294	AAC GTC ACC CTA ATG NNN ATC CCA TTT GTA CCG	63
p1-for-mut295	GTC ACC CTA ATG GTT NNN CCA TTT GTA CCG CTA G	63
p1-for-mut296	GTC ACC CTA ATG GTT ATC NNN TTT GTA CCG CTA GAT TAC	62
p1-for-mut297	CCC TAA TGG TTA TCC CAN NNG TAC CGC TAG ATT ACT G	63
p1-for-mut298	AAT GGT TAT CCC ATT TNN NCC GCT AGA TTA CTG CC	63
p1-for-mut299	TGG TTA TCC CAT TTG TAN NNC TAG ATT ACT GCC CTG G	63
p1-for-mut300	CCC ATT TGT ACC GNN NGA TTA CTG CCC TG	63
p1-for-mut301	CAT TTG TAC CGC TAN NNT ACT GCC CTG GGT C	64
p1-for-mut302	GTA CCG CTA GAT NNN TGC CCT GGG TCC	65
p1-for-mut303	CCG CTA GAT TAC NNN CCT GGG TCC ACC	65
p1-for-mut304	CTA GAT TAC TGC NNN GGG TCC ACC ACG T	64
p1-for-mut305	TAG ATT ACT GCC CTN NNT CCA CCA CGT ACG T	64
p1-for-mut306	ACT GCC CTG GGN NNA CCA CGT ACG T	67
p1-for-mut307	GCC CTG GGT CCN NNA CGT ACG TCC C	68
p1-for-mut308	CCT GGG TCC ACC NNN TAC GTC CCA ATT A	64
p1-for-mut309	GGT CCA CCA CGN NNG TCC CAA TTA CG	64
p1-for-mut310	GTC CAC CAC GTA CNN NCC AAT TAC GGT CA	64
p1-for-mut311	CAC CAC GTA CGT CNN NAT TAC GGT CAC GAT	63
p1-for-mut312	ACG TAC GTC CCA NNN ACG GTC ACG ATA G	64
p1-for-mut313	GTA CGT CCC AAT TNN NGT CAC GAT AGC CC	63
p1-for-mut314	CGT CCC AAT TAC GNN NAC GAT AGC CCC AAT	64
p1-for-mut315	TCC CAA TTA CGG TCN NNA TAG CCC CAA TGT G	64
p1-for-mut316	ATT ACG GTC ACG NNN GCC CCA ATG TGT	65
p1-for-mut317	ACG GTC ACG ATA NNN CCA ATG TGT GCC	63
p1-for-mut318	GTC ACG ATA GCC NNN ATG TGT GCC GAG	64
p1-for-mut319	ACG ATA GCC CCA NNN TGT GCC GAG TAC	64
p1-for-mut320	GAT AGC CCC AAT GNN NGC CGA GTA CAA TG	63
p1-for-mut321	GAT AGC CCC AAT GTG TNN NGA GTA CAA TGG GTT AC	63
p1-for-mut322	CCC AAT GTG TGC CNN NTA CAA TGG GTT ACG	63
p1-for-mut323	CAA TGT GTG CCG AGN NNA ATG GGT TAC GTT TA	63
p1-for-mut324	GTG TGC CGA GTA CNN NGG GTT ACG TTT AG	63
p1-for-mut325	GTG CCG AGT ACA ATN NNT TAC GTT TAG CAG GG	63
p1-for-mut326	GAG TAC AAT GGG NNN CGT TTA GCA GGG C	64
p1-for-mut327	GAG TAC AAT GGG TTA NNN TTA GCA GGG CAC CAG	64
p1-for-mut328	ATG GGT TAC GTN NNG CAG GGC ACC A	65
p1-for-mut329	GGT TAC GTT TAN NNG GGC ACC AGG GC	64
p1-for-mut330	GTT ACG TTT AGC ANN NCA CCA GGG CTT ACC	63
p1-for-mut331	CGT TTA GCA GGG NNN CAG GGC TTA CCA	65
p1-for-mut332	TAG CAG GGC ACN NNG GCT TAC CAA C	64
p1-for-mut333	GCA GGG CAC CAG NNN TTA CCA ACC ATG	64
p1-for-mut334	GGC ACC AGG GCN NNC CAA CCA TGA A	67
p1-for-mut335	GGC ACC AGG GCT TAN NNA CCA TGA ATA CTC C	64
p1-for-mut336	CCA GGG CTT ACC ANN NAT GAA TAC TCC GGG	64
p1-for-mut337	GGC TTA CCA ACC NNN AAT ACT CCG GGG A	64
p1-for-mut338	TTA CCA ACC ATG NNN ACT CCG GGG AGC	65
p1-for-mut339	CCA ACC ATG AAT NNN CCG GGG AGC TGT	65
p1-for-mut340	ACC AAC CAT GAA TAC TNN NGG GAG CTG TCA ATT TC	63
p1-for-mut341	AAC CAT GAA TAC TCC GNN NAG CTG TCA ATT TCT GAC	63
p1-for-mut342	CAT GAA TAC TCC GGG GNN NTG TCA ATT TCT GAC ATC	63
p1-for-mut343	ATA CTC CGG GGA GCN NNC AAT TTC TGA CAT C	64
p1-for-mut344	TCC GGG GAG CTG TNN NTT TCT GAC ATC AG	64
p1-for-mut345	GGG GAG CTG TCA ANN NCT GAC ATC AGA CG	64
p1-for-mut346	GGG AGC TGT CAA TTT NNN ACA TCA GAC GAC TTC C	63
p1-for-mut347	GAG CTG TCA ATT TCT GNN NTC AGA CGA CTT CCA AT	63
p1-for-mut348	CTG TCA ATT TCT GAC ANN NGA CGA CTT CCA ATC AC	62
p1-for-mut349	GTC AAT TTC TGA CAT CAN NNG ACT TCC AAT CAC CAT CC	63
p1-for-mut350	ATT TCT GAC ATC AGA CNN NTT CCA ATC ACC ATC CG	63
p1-for-mut351	GAC ATC AGA CGA CNN NCA ATC ACC ATC CG	63
p1-for-mut352	TCA GAC GAC TTC NNN TCA CCA TCC GCC	64
p1-for-mut353	GAC GAC TTC CAA NNN CCA TCC GCC ATG	64
p1-for-mut354	GAC TTC CAA TCA NNN TCC GCC ATG CCG	64
p1-for-mut355	TCC AAT CAC CAN NNG CCA TGC CGC A	66
p1-for-mut356	TCC AAT CAC CAT CCN NNA TGC CGC AAT ATG A	64
p1-for-mut357	CAC CAT CCG CCN NNC CGC AAT ATG AC	65
p1-for-mut358	ACC ATC CGC CAT GNN NCA ATA TGA CGT CA	64
p1-for-mut359	CCG CCA TGC CGN NNT ATG ACG TCA C	65
p1-for-mut360	CCA TGC CGC AAN NNG ACG TCA CAC C	65
p1-for-mut361	CAT GCC GCA ATA TNN NGT CAC ACC AGA GAT	63
p1-for-mut362	TGC CGC AAT ATG ACN NNA CAC CAG AGA TGA G	64
p1-for-mut363	CGC AAT ATG ACG TCN NNC CAG AGA TGA GGA TA	63
p1-for-mut364	GCA ATA TGA CGT CAC ANN NGA GAT GAG GAT ACC TG	63
p1-for-mut365	TAT GAC GTC ACA CCA NNN ATG AGG ATA CCT GGT	63
p1-for-mut366	CGT CAC ACC AGA GNN NAG GAT ACC TGG TGA	64
p1-for-mut367	TCA CAC CAG AGA TGN NNA TAC CTG GTG AGG TG	64
p1-for-mut368	CCA GAG ATG AGG NNN CCT GGT GAG GTG	65
p1-for-mut369	ACC AGA GAT GAG GAT ANN NGG TGA GGT GAA AAA CTT	63
p1-for-mut370	CAG AGA TGA GGA TAC CTN NNG AGG TGA AAA ACT TGA TG	62
p1-for-mut371	AGA TGA GGA TAC CTG GTN NNG TGA AAA ACT TGA TGG A	63
p1-for-mut372	GAT GAG GAT ACC TGG TGA GNN NAA AAA CTT GAT GGA AAT AG	62
p1-for-mut373	GAT ACC TGG TGA GGT GNN NAA CTT GAT GGA AAT AGC	63
p1-for-mut374	TAC CTG GTG AGG TGA AAN NNT TGA TGG AAA TAG CTG A	63
p1-for-mut375	TGG TGA GGT GAA AAA CNN NAT GGA AAT AGC TGA GG	63
p1-for-mut376	GTG AGG TGA AAA ACT TGN NNG AAA TAG CTG AGG TTG A	63
p1-for-mut377	AGG TGA AAA ACT TGA TGN NNA TAG CTG AGG TTG ACT C	63
p1-for-mut378	GAA AAA CTT GAT GGA ANN NGC TGA GGT TGA CTC AGT	63
p1-for-mut379	AAA AAC TTG ATG GAA ATA NNN GAG GTT GAC TCA GTT GTC C	63
p1-for-mut380	CTT GAT GGA AAT AGC TNN NGT TGA CTC AGT TGT CCC	63
p1-for-mut381	ATG GAA ATA GCT GAG NNN GAC TCA GTT GTC CCA	64
p1-for-mut382	GAA ATA GCT GAG GTT NNN TCA GTT GTC CCA GTC C	63
p1-for-mut383	GCT GAG GTT GAC NNN GTT GTC CCA GTC	64
p1-for-mut384	CTG AGG TTG ACT CAN NNG TCC CAG TCC AAA AT	63
p1-for-mut97	CGA CTC AGG AAN NNG CCA ACG TGG TG	64
p1-for-mut98	ACT CAG GAA TGC NNN AAC GTG GTG GTG	64
p1-for-mut99	AGG AAT GCG CCN NNG TGG TGG TGG G	68
p1-for-mut100	AAT GCG CCA ACN NNG TGG TGG GCT A	66
p1-for-mut101	GCG CCA ACG TGN NNG TGG GCT ATG G	67
p1-for-mut102	GCC AAC GTG GTG NNN GGC TAT GGA GTA T	65
p1-for-mut103	CAA CGT GGT GGT GNN NTA TGG AGT ATG GC	63
p1-for-mut104	TGG TGG TGG GCN NNG GAG TAT GGC C	68
p1-for-mut105	TGG TGG TGG GCT ATN NNG TAT GGC CAG ATT AT	64
p1-for-mut106	TGG TGG GCT ATG GAN NNT GGC CAG ATT ATC TA	64
p1-for-mut107	GGT GGG CTA TGG AGT ANN NCC AGA TTA TCT AAA GGA	63
p1-for-mut108	GTG GGC TAT GGA GTA TGG NNN GAT TAT CTA AAG GAT AGT G	63
p1-for-mut109	GGC TAT GGA GTA TGG CCA NNN TAT CTA AAG GAT AGT GAG	63
p1-for-mut110	TGG AGT ATG GCC AGA TNN NCT AAA GGA TAG TGA GG	63
p1-for-mut111	GAG TAT GGC CAG ATT ATN NNA AGG ATA GTG AGG CAA CA	63
p1-for-mut112	TAT GGC CAG ATT ATC TAN NNG ATA GTG AGG CAA CAG C	63
p1-for-mut113	GCC AGA TTA TCT AAA GNN NAG TGA GGC AAC AGC AG	63
p1-for-mut114	AGA TTA TCT AAA GGA TNN NGA GGC AAC AGC AGA GGA	63
p1-for-mut115	ATT ATC TAA AGG ATA GTN NNG CAA CAG CAG AGG ACC A	63
p1-for-mut116	TCT AAA GGA TAG TGA GNN NAC AGC AGA GGA CCA AC	63
p1-for-mut117	GGA TAG TGA GGC ANN NGC AGA GGA CCA AC	64
p1-for-mut118	AGT GAG GCA ACA NNN GAG GAC CAA CCG	65
p1-for-mut119	AGG CAA CAG CAN NNG ACC AAC CGA C	64
p1-for-mut120	CAA CAG CAG AGN NNC AAC CGA CCC AA	64
p1-for-mut121	CAG CAG AGG ACN NNC CGA CCC AAC C	66
p1-for-mut122	GCA GAG GAC CAA NNN ACC CAA CCA GAC	64
p1-for-mut123	AGG ACC AAC CGN NNC AAC CAG ACG TT	65
p1-for-mut124	ACC AAC CGA CCN NNC CAG ACG TTG C	66
p1-for-mut125	AAC CGA CCC AAN NNG ACG TTG CCA C	65
p1-for-mut126	CGA CCC AAC CAN NNG TTG CCA CAT GT	64
p1-for-mut127	ACC CAA CCA GAC NNN GCC ACA TGT AGG	65
p1-for-mut128	GAC CCA ACC AGA CGT TNN NAC ATG TAG GTT CTA TAC	62
p1-for-mut129	CAA CCA GAC GTT GCC NNN TGT AGG TTC TAT ACC	63
p1-for-mut130	CAG ACG TTG CCA CAN NNA GGT TCT ATA CCC TT	63
p1-for-mut131	GAC GTT GCC ACA TGT NNN TTC TAT ACC CTT GAC T	63
p1-for-mut132	GTT GCC ACA TGT AGG NNN TAT ACC CTT GAC TCT G	63
p1-for-mut133	CCA CAT GTA GGT TCN NNA CCC TTG ACT CTG TG	63
p1-for-mut134	CCA CAT GTA GGT TCT ATN NNC TTG ACT CTG TGC AAT G	63
p1-for-mut135	TGT AGG TTC TAT ACC NNN GAC TCT GTG CAA TGG	63
p1-for-mut136	TAG GTT CTA TAC CCT TNN NTC TGT GCA ATG GCA GAA	63
p1-for-mut137	TTC TAT ACC CTT GAC NNN GTG CAA TGG CAG AAA A	63
p1-for-mut138	TCT ATA CCC TTG ACT CTN NNC AAT GGC AGA AAA CCT C	63
p1-for-mut139	CCT TGA CTC TGT GNN NTG GCA GAA AAC CTC	63
p1-for-mut140	TTG ACT CTG TGC AAN NNC AGA AAA CCT CAC CA	64
p1-for-mut141	ACT CTG TGC AAT GGN NNA AAA CCT CAC CAG G	64
p1-for-mut142	GTG CAA TGG CAG NNN ACC TCA CCA GGA T	65
p1-for-mut143	GCA ATG GCA GAA ANN NTC ACC AGG ATG GTG	64
p1-for-mut144	TGG CAG AAA ACC NNN CCA GGA TGG TGG	65
p1-for-mut145	GCA GAA AAC CTC ANN NGG ATG GTG GTG GAA	64
p1-for-mut146	GAA AAC CTC ACC ANN NTG GTG GTG GAA GC	64
p1-for-mut147	ACC TCA CCA GGA NNN TGG TGG AAG CTG	65
p1-for-mut148	CAC CAG GAT GGN NNT GGA AGC TGC C	65
p1-for-mut149	CAG GAT GGT GGN NNA AGC TGC CCG AT	66
p1-for-mut150	GAT GGT GGT GGN NNC TGC CCG ATG C	67
p1-for-mut151	GGT GGT GGA AGN NNC CCG ATG CTT TG	65
p1-for-mut152	TGG TGG AAG CTG NNN GAT GCT TTG TCG A	64
p1-for-mut153	GGA AGC TGC CCN NNG CTT TGT CGA A	65
p1-for-mut154	GAA GCT GCC CGA TNN NTT GTC GAA CTT AGG	63
p1-for-mut155	CTG CCC GAT GCT NNN TCG AAC TTA GGA C	63
p1-for-mut156	TGC CCG ATG CTT TGN NNA ACT TAG GAC TGT TT	64
p1-for-mut157	CCG ATG CTT TGT CGN NNT TAG GAC TGT TTG G	63
p1-for-mut158	GCT TTG TCG AAC NNN GGA CTG TTT GGG	63
p1-for-mut159	GCT TTG TCG AAC TTA NNN CTG TTT GGG CAG AAC	63
p1-for-mut160	TTG TCG AAC TTA GGA NNN TTT GGG CAG AAC ATG	62
p1-for-mut161	GAA CTT AGG ACT GNN NGG GCA GAA CAT GCA	64
p1-for-mut162	GAA CTT AGG ACT GTT TNN NCA GAA CAT GCA GTA CCA	63
p1-for-mut163	TTA GGA CTG TTT GGG NNN AAC ATG CAG TAC CAC	63
p1-for-mut164	GAC TGT TTG GGC AGN NNA TGC AGT ACC ACT A	64
p1-for-mut165	CTG TTT GGG CAG AAC NNN CAG TAC CAC TAC TTA G	63
p1-for-mut166	TTT GGG CAG AAC ATG NNN TAC CAC TAC TTA GGC	63
p1-for-mut167	GCA GAA CAT GCA GNN NCA CTA CTT AGG CC	63
p1-for-mut168	CAG AAC ATG CAG TAC NNN TAC TTA GGC CGA ACT G	63
p1-for-mut169	CAT GCA GTA CCA CNN NTT AGG CCG AAC TG	63
p1-for-mut170	CAG TAC CAC TAC NNN GGC CGA ACT GGG	65
p1-for-mut171	CAG TAC CAC TAC TTA NNN CGA ACT GGG TAT ACC G	62
p1-for-mut172	GTA CCA CTA CTT AGG CNN NAC TGG GTA TAC CGT AC	63
p1-for-mut173	CAC TAC TTA GGC CGA NNN GGG TAT ACC GTA CAT	63
p1-for-mut174	CTA CTT AGG CCG AAC TNN NTA TAC CGT ACA TGT GC	62
p1-for-mut175	GCC GAA CTG GGN NNA CCG TAC ATG TG	64
p1-for-mut176	CCG AAC TGG GTA TNN NGT ACA TGT GCA GTG	63
p1-for-mut177	GAA CTG GGT ATA CCN NNC ATG TGC AGT GCA AT	64
p1-for-mut178	TGG GTA TAC CGT ANN NGT GCA GTG CAA TGC	64
p1-for-mut179	TGG GTA TAC CGT ACA TNN NCA GTG CAA TGC ATC TA	64
p1-for-mut180	GGT ATA CCG TAC ATG TGN NNT GCA ATG CAT CTA AGT T	63
p1-for-mut181	TAC CGT ACA TGT GCA GNN NAA TGC ATC TAA GTT CC	63
p1-for-mut182	TAC ATG TGC AGT GCN NNG CAT CTA AGT TCC A	64
p1-for-mut183	CAT GTG CAG TGC AAT NNN TCT AAG TTC CAC CAA G	63
p1-for-mut184	GCA GTG CAA TGC ANN NAA GTT CCA CCA AG	63
p1-for-mut185	AGT GCA ATG CAT CTN NNT TCC ACC AAG GAT G	63
p1-for-mut186	GCA ATG CAT CTA AGN NNC ACC AAG GAT GCT TG	63
p1-for-mut187	CAA TGC ATC TAA GTT CNN NCA AGG ATG CTT GCT AGT	63
p1-for-mut188	GCA TCT AAG TTC CAC NNN GGA TGC TTG CTA GTA G	63
p1-for-mut189	CAT CTA AGT TCC ACC AAN NNT GCT TGC TAG TAG TGT G	63
p1-for-mut190	TAA GTT CCA CCA AGG ANN NTT GCT AGT AGT GTG TGT	63
p1-for-mut191	TTC CAC CAA GGA TGC NNN CTA GTA GTG TGT GTA	64
p1-for-mut192	ACC AAG GAT GCT TGN NNG TAG TGT GTG TAC C	64
p1-for-mut193	AGG ATG CTT GCT ANN NGT GTG TGT ACC GG	64
p1-for-mut194	GAT GCT TGC TAG TAN NNT GTG TAC CGG AAG CT	63
p1-for-mut195	CTT GCT AGT AGT GNN NGT ACC GGA AGC TGA	63
p1-for-mut196	TGC TAG TAG TGT GTN NNC CGG AAG CTG AGA T	64
p1-for-mut197	CTA GTA GTG TGT GTA NNN GAA GCT GAG ATG GGT T	62
p1-for-mut198	GTG TGT GTA CCG NNN GCT GAG ATG GGT T	65
p1-for-mut199	TGT GTA CCG GAA NNN GAG ATG GGT TGC G	65
p1-for-mut200	TAC CGG AAG CTN NNA TGG GTT GCG CA	65
p1-for-mut201	CGG AAG CTG AGN NNG GTT GCG CAA C	65
p1-for-mut202	GAA GCT GAG ATG NNN TGC GCA ACG CTA G	64
p1-for-mut203	GCT GAG ATG GGT NNN GCA ACG CTA GAC	64
p1-for-mut204	TGA GAT GGG TTG CNN NAC GCT AGA CAA CA	64
p1-for-mut205	ATG GGT TGC GCA NNN CTA GAC AAC ACC	64
p1-for-mut206	GTT GCG CAA CGN NNG ACA ACA CCC C	66
p1-for-mut207	GCG CAA CGC TAN NNA ACA CCC CAT C	63
p1-for-mut208	GCA ACG CTA GAC NNN ACC CCA TCC AGT	65
p1-for-mut209	AAC GCT AGA CAA CNN NCC ATC CAG TGC AG	64
p1-for-mut210	CGC TAG ACA ACA CCN NNT CCA GTG CAG AAT T	64
p1-for-mut211	TAG ACA ACA CCC CAN NNA GTG CAG AAT TGC T	64
p1-for-mut212	AAC ACC CCA TCC NNN GCA GAA TTG CTG	64
p1-for-mut213	ACC CCA TCC AGT NNN GAA TTG CTG GGG	65
p1-for-mut214	CAT CCA GTG CAN NNT TGC TGG GGG G	65
p1-for-mut215	CCA GTG CAG AAN NNC TGG GGG GCG A	68
p1-for-mut216	GTG CAG AAT TGN NNG GGG GCG ATA GC	65
p1-for-mut217	CAG AAT TGC TGN NNG GCG ATA GCG CA	64
p1-for-mut218	GAA TTG CTG GGG NNN GAT AGC GCA AAG G	64
p1-for-mut219	TGC TGG GGG GCN NNA GCG CAA AGG A	70
p1-for-mut220	TGG GGG GCG ATN NNG CAA AGG AGT TT	65
p1-for-mut221	GGG GCG ATA GCN NNA AGG AGT TTG CG	64
p1-for-mut222	GCG ATA GCG CAN NNG AGT TTG CGG AC	65
p1-for-mut223	CGA TAG CGC AAA GNN NTT TGC GGA CAA AC	63
p1-for-mut224	GCG CAA AGG AGN NNG CGG ACA AAC C	66
p1-for-mut225	GCA AAG GAG TTT NNN GAC AAA CCG GTC G	63
p1-for-mut226	AGG AGT TTG CGN NNA AAC CGG TCG C	65
p1-for-mut227	AGT TTG CGG ACN NNC CGG TCG CAT C	66
p1-for-mut228	TTG CGG ACA AAN NNG TCG CAT CCG G	65
p1-for-mut229	CGG ACA AAC CGN NNG CAT CCG GGT C	67
p1-for-mut230	ACA AAC CGG TCN NNT CCG GGT CCA AC	66
p1-for-mut231	AAC CGG TCG CAN NNG GGT CCA ACA A	66
p1-for-mut232	CCG GTC GCA TCC NNN TCC AAC AAG TTG	64
p1-for-mut233	GTC GCA TCC GGG NNN AAC AAG TTG GTA C	64
p1-for-mut234	GCA TCC GGG TCC NNN AAG TTG GTA CAG A	64
p1-for-mut235	TCC GGG TCC AAC NNN TTG GTA CAG AGG	64
p1-for-mut236	GGG TCC AAC AAG NNN GTA CAG AGG GTG G	65
p1-for-mut237	GTC CAA CAA GTT GNN NCA GAG GGT GGT GTA	64
p1-for-mut238	GTC CAA CAA GTT GGT ANN NAG GGT GGT GTA TAA TG	62
p1-for-mut239	CAA CAA GTT GGT ACA GNN NGT GGT GTA TAA TGC AG	62
p1-for-mut240	AAG TTG GTA CAG AGG NNN GTG TAT AAT GCA GGC	63
p1-for-mut241	TTG GTA CAG AGG GTG NNN TAT AAT GCA GGC ATG	63
p1-for-mut242	CAG AGG GTG GTG NNN AAT GCA GGC ATG	64
p1-for-mut243	GGG TGG TGT ATN NNG CAG GCA TGG G	65
p1-for-mut244	GTG GTG TAT AAT NNN GGC ATG GGG GTG G	63
p1-for-mut245	GGT GTA TAA TGC ANN NAT GGG GGT GGG TGT	64
p1-for-mut246	TAT AAT GCA GGC NNN GGG GTG GGT GTT	65
p1-for-mut247	TAA TGC AGG CAT GNN NGT GGG TGT TGG AA	65
p1-for-mut248	CAG GCA TGG GGN NNG GTG TTG GAA AC	65
p1-for-mut249	GCA TGG GGG TGN NNG TTG GAA ACC TC	65
p1-for-mut250	TGG GGG TGG GTN NNG GAA ACC TCA C	66
p1-for-mut251	GGG GGT GGG TGT TNN NAA CCT CAC CAT TTT	65
p1-for-mut252	GGT GGG TGT TGG ANN NCT CAC CAT TTT CC	64
p1-for-mut253	GGG TGT TGG AAA CNN NAC CAT TTT CCC CC	64
p1-for-mut254	TGT TGG AAA CCT CNN NAT TTT CCC CCA CCA	64
p1-for-mut255	GGA AAC CTC ACC NNN TTC CCC CAC CAA T	65
p1-for-mut256	GAA ACC TCA CCA TTN NNC CCC ACC AAT GGA T	64
p1-for-mut257	AAC CTC ACC ATT TTC NNN CAC CAA TGG ATC AAC	63
p1-for-mut258	CTC ACC ATT TTC CCC NNN CAA TGG ATC AAC CTA C	64
p1-for-mut259	CCA TTT TCC CCC ACN NNT GGA TCA ACC TAC G	64
p1-for-mut260	TTT CCC CCA CCA ANN NAT CAA CCT ACG CA	64
p1-for-mut261	CCC ACC AAT GGN NNA ACC TAC GCA CC	64
p1-for-mut262	CCC ACC AAT GGA TCN NNC TAC GCA CCA ATA AT	64
p1-for-mut263	CAC CAA TGG ATC AAC NNN CGC ACC AAT AAT AGT G	63
p1-for-mut264	CAC CAA TGG ATC AAC CTA NNN ACC AAT AAT AGT GCT ACA	62
p1-for-mut265	CAA TGG ATC AAC CTA CGC NNN AAT AAT AGT GCT ACA ATT G	62
p1-for-mut266	GAT CAA CCT ACG CAC CNN NAA TAG TGC TAC AAT TGT	63
p1-for-mut267	AAC CTA CGC ACC AAT NNN AGT GCT ACA ATT GTG A	63
p1-for-mut268	CCT ACG CAC CAA TAA TNN NGC TAC AAT TGT GAT GC	63
p1-for-mut269	CTA CGC ACC AAT AAT AGT NNN ACA ATT GTG ATG CCA TAC A	62
p1-for-mut270	GCA CCA ATA ATA GTG CTN NNA TTG TGA TGC CAT ACA C	62
p1-for-mut271	CCA ATA ATA GTG CTA CAN NNG TGA TGC CAT ACA CCA A	63
p1-for-mut272	CAA TAA TAG TGC TAC AAT TNN NAT GCC ATA CAC CAA CAG TGT	63
p1-for-mut273	TAG TGC TAC AAT TGT GNN NCC ATA CAC CAA CAG TG	63
p1-for-mut274	TGC TAC AAT TGT GAT GNN NTA CAC CAA CAG TGT ACC	63
p1-for-mut275	CTA CAA TTG TGA TGC CAN NNA CCA ACA GTG TAC CTA T	63
p1-for-mut276	CAA TTG TGA TGC CAT ACN NNA ACA GTG TAC CTA TGG A	63
p1-for-mut277	TTG TGA TGC CAT ACA CCN NNA GTG TAC CTA TGG ATA A	63
p1-for-mut278	TGA TGC CAT ACA CCA ACN NNG TAC CTA TGG ATA ACA T	63
p1-for-mut279	GCC ATA CAC CAA CAG TNN NCC TAT GGA TAA CAT GTT	63
p1-for-mut280	CCA TAC ACC AAC AGT GTA NNN ATG GAT AAC ATG TTT AGG C	63
p1-for-mut281	CAC CAA CAG TGT ACC TNN NGA TAA CAT GTT TAG GCA	63
p1-for-mut282	ACC AAC AGT GTA CCT ATG NNN AAC ATG TTT AGG CAT AAC	63
p1-for-mut283	AAC AGT GTA CCT ATG GAT NNN ATG TTT AGG CAT AAC AAC G	62
p1-for-mut284	AGT GTA CCT ATG GAT AAC NNN TTT AGG CAT AAC AAC GTC A	63
p1-for-mut285	TAC CTA TGG ATA ACA TGN NNA GGC ATA ACA ACG TCA C	62
p1-for-mut286	CCT ATG GAT AAC ATG TTT NNN CAT AAC AAC GTC ACC CTA A	62
p1-for-mut287	TGG ATA ACA TGT TTA GGN NNA ACA ACG TCA CCC TAA TG	63
p1-for-mut288	ATA ACA TGT TTA GGC ATN NNA ACG TCA CCC TAA TGG TT	63
p1-for-mut769	CGG ATG GTC TGA ANN NTC CAG GAA CGG AG	64
p1-for-mut770	CGG ATG GTC TGA ATT TNN NAG GAA CGG AGT TTA CG	63
p1-for-mut771	GGT CTG AAT TTT CCN NNA ACG GAG TTT ACG GC	63
p1-for-mut772	TCT GAA TTT TCC AGG NNN GGA GTT TAC GGC ATC	63
p1-for-mut773	GAA TTT TCC AGG AAC NNN GTT TAC GGC ATC AAC A	63
p1-for-mut774	TTC CAG GAA CGG ANN NTA CGG CAT CAA CAC	64
p1-for-mut775	AGG AAC GGA GTT NNN GGC ATC AAC ACG	63
p1-for-mut776	AGG AAC GGA GTT TAC NNN ATC AAC ACG CTA AAC A	63
p1-for-mut777	CGG AGT TTA CGG CNN NAA CAC GCT AAA CAA	63
p1-for-mut778	GGA GTT TAC GGC ATC NNN ACG CTA AAC AAC ATG	63
p1-for-mut779	GTT TAC GGC ATC AAC NNN CTA AAC AAC ATG GGC	63
p1-for-mut780	GGC ATC AAC ACG NNN AAC AAC ATG GGC A	64
p1-for-mut781	ATC AAC ACG CTA NNN AAC ATG GGC ACG C	64
p1-for-mut782	ATC AAC ACG CTA AAC NNN ATG GGC ACG CTA TAT	63
p1-for-mut783	CAC GCT AAA CAA CNN NGG CAC GCT ATA TG	62
p1-for-mut784	CAC GCT AAA CAA CAT GNN NAC GCT ATA TGC AAG AC	63
p1-for-mut785	GCT AAA CAA CAT GGG CNN NCT ATA TGC AAG ACA TG	63
p1-for-mut786	CAA CAT GGG CAC GNN NTA TGC AAG ACA TGT	63
p1-for-mut787	ATG GGC ACG CTA NNN GCA AGA CAT GTC A	65
p1-for-mut788	TGG GCA CGC TAT ATN NNA GAC ATG TCA ACG C	64
p1-for-mut789	CAC GCT ATA TGC ANN NCA TGT CAA CGC TGG	63
p1-for-mut790	CGC TAT ATG CAA GAN NNG TCA ACG CTG GAA G	63
p1-for-mut791	CTA TAT GCA AGA CAT NNN AAC GCT GGA AGC ACG	63
p1-for-mut792	CAA GAC ATG TCN NNG CTG GAA GCA CG	63
p1-for-mut793	AGA CAT GTC AAC NNN GGA AGC ACG GGT	65
p1-for-mut794	ATG TCA ACG CTN NNA GCA CGG GTC CA	65
p1-for-mut795	ATG TCA ACG CTG GAN NNA CGG GTC CAA TAA AA	64
p1-for-mut796	TCA ACG CTG GAA GCN NNG GTC CAA TAA AAA G	63
p1-for-mut797	GCT GGA AGC ACG NNN CCA ATA AAA AGC A	63
p1-for-mut798	CTG GAA GCA CGG GTN NNA TAA AAA GCA CCA TT	63
p1-for-mut799	GAA GCA CGG GTC CAN NNA AAA GCA CCA TTA G	63
p1-for-mut800	AGC ACG GGT CCA ATA NNN AGC ACC ATT AGA ATC	63
p1-for-mut801	AGC ACG GGT CCA ATA AAA NNN ACC ATT AGA ATC TAC TTC	62
p1-for-mut802	CAC GGG TCC AAT AAA AAG CNN NAT TAG AAT CTA CTT CAA AC	62
p1-for-mut803	GTC CAA TAA AAA GCA CCN NNA GAA TCT ACT TCA AAC CG	62
p1-for-mut804	CCA ATA AAA AGC ACC ATT NNN ATC TAC TTC AAA CCG AAG C	62
p1-for-mut805	AAT AAA AAG CAC CAT TAG ANN NTA CTT CAA ACC GAA GCA TG	62
p1-for-mut806	AAG CAC CAT TAG AAT CNN NTT CAA ACC GAA GCA TGT	63
p1-for-mut807	CAC CAT TAG AAT CTA CNN NAA ACC GAA GCA TGT CAA	62
p1-for-mut808	CAT TAG AAT CTA CTT CNN NCC GAA GCA TGT CAA AGC	62
p1-for-mut809	TTA GAA TCT ACT TCA AAN NNA AGC ATG TCA AAG CGT GG	62
p1-for-mut810	TCT ACT TCA AAC CGN NNC ATG TCA AAG CGT G	63
p1-for-mut811	TAC TTC AAA CCG AAG NNN GTC AAA GCG TGG ATA C	63
p1-for-mut812	CTT CAA ACC GAA GCA TNN NAA AGC GTG GAT ACC TA	63
p1-for-mut813	CCG AAG CAT GTC NNN GCG TGG ATA CCT A	64
p1-for-mut814	CCG AAG CAT GTC AAA NNN TGG ATA CCT AGA CCA C	63
p1-for-mut815	AAG CAT GTC AAA GCG NNN ATA CCT AGA CCA CCT A	64
p1-for-mut816	GTC AAA GCG TGG NNN CCT AGA CCA CCT A	64
p1-for-mut817	GTC AAA GCG TGG ATA NNN AGA CCA CCT AGA CTC	63
p1-for-mut818	AAG CGT GGA TAC CTN NNC CAC CTA GAC TCT G	64
p1-for-mut819	CGT GGA TAC CTA GAN NNC CTA GAC TCT GCC AA	64
p1-for-mut820	TGG ATA CCT AGA CCA NNN AGA CTC TGC CAA TAC G	63
p1-for-mut821	ATA CCT AGA CCA CCT NNN CTC TGC CAA TAC GAG	63
p1-for-mut822	CCT AGA CCA CCT AGA NNN TGC CAA TAC GAG AAG G	64
p1-for-mut823	GAC CAC CTA GAC TCN NNC AAT ACG AGA AGG CA	64
p1-for-mut824	CAC CTA GAC TCT GCN NNT ACG AGA AGG CAA AG	63
p1-for-mut825	CCT AGA CTC TGC CAA NNN GAG AAG GCA AAG AAC	63
p1-for-mut826	GAC TCT GCC AAT ACN NNA AGG CAA AGA ACG TG	63
p1-for-mut827	TCT GCC AAT ACG AGN NNG CAA AGA ACG TGA A	64
p1-for-mut828	TGC CAA TAC GAG AAG NNN AAG AAC GTG AAC TTC C	63
p1-for-mut829	CAA TAC GAG AAG GCA NNN AAC GTG AAC TTC CAA C	63
p1-for-mut830	CGA GAA GGC AAA GNN NGT GAA CTT CCA ACC	63
p1-for-mut831	AGA AGG CAA AGA ACN NNA ACT TCC AAC CCA G	63
p1-for-mut832	GCA AAG AAC GTG NNN TTC CAA CCC AGC	63
p1-for-mut833	AAG AAC GTG AAC NNN CAA CCC AGC GGA	65
p1-for-mut834	GAA CGT GAA CTT CNN NCC CAG CGG AGT TA	64
p1-for-mut835	CGT GAA CTT CCA ANN NAG CGG AGT TAC CAC	63
p1-for-mut836	GTG AAC TTC CAA CCC NNN GGA GTT ACC ACT ACT A	64
p1-for-mut837	ACT TCC AAC CCA GCN NNG TTA CCA CTA CTA G	63
p1-for-mut838	CAA CCC AGC GGA NNN ACC ACT ACT AGG	63
p1-for-mut839	AAC CCA GCG GAG TTN NNA CTA CTA GGC AAA G	63
p1-for-mut840	CAG CGG AGT TAC CNN NAC TAG GCA AAG CAT	64
p1-for-mut841	CGG AGT TAC CAC TNN NAG GCA AAG CAT CAC	63
p1-for-mut842	CGG AGT TAC CAC TAC TNN NCA AAG CAT CAC TAC AAT	62
p1-for-mut843	GAG TTA CCA CTA CTA GGN NNA GCA TCA CTA CAA TGA CA	63
p1-for-mut844	GAG TTA CCA CTA CTA GGC AAN NNA TCA CTA CAA TGA CAA ATA C	62
p1-for-mut845	CCA CTA CTA GGC AAA GCN NNA CTA CAA TGA CAA ATA CG	63
p1-for-mut846	TAC TAG GCA AAG CAT CNN NAC AAT GAC AAA TAC GGG	63
p1-for-mut847	GGC AAA GCA TCA CTN NNA TGA CAA ATA CGG GC	63
p1-for-mut848	AAA GCA TCA CTA CAN NNA CAA ATA CGG GCG C	63
p1-for-mut849	GCA TCA CTA CAA TGN NNA ATA CGG GCG CAT TT	63
p1-for-mut850	CAC TAC AAT GAC ANN NAC GGG CGC ATT TG	62
p1-for-mut851	ACT ACA ATG ACA AAT NNN GGC GCA TTT GGA CAA C	63
p1-for-mut1	AAG TTG AAT ACA GCA AAN NNG GAG CTC AAG TAT CAA CG	63
p1-for-mut2	TGA ATA CAG CAA AAT GNN NGC TCA AGT ATC AAC GC	63
p1-for-mut3	AAT ACA GCA AAA TGG GAN NNC AAG TAT CAA CGC AAA A	62
p1-for-mut4	AGC AAA ATG GGA GCT NNN GTA TCA ACG CAA AAG	63
p1-for-mut5	AAA ATG GGA GCT CAA NNN TCA ACG CAA AAG ACT G	63
p1-for-mut6	GGG AGC TCA AGT ANN NAC GCA AAA GAC TGG	63
p1-for-mut7	GAG CTC AAG TAT CAN NNC AAA AGA CTG GGG CA	64
p1-for-mut8	CTC AAG TAT CAA CGN NNA AGA CTG GGG CAC AT	63
p1-for-mut9	AGT ATC AAC GCA ANN NAC TGG GGC ACA TGA	64
p1-for-mut10	TCA ACG CAA AAG NNN GGG GCA CAT GAG	64
p1-for-mut11	CAA CGC AAA AGA CTN NNG CAC ATG AGA CCA G	63
p1-for-mut12	CAA AAG ACT GGG NNN CAT GAG ACC AGG C	64
p1-for-mut13	AGA CTG GGG CAN NNG AGA CCA GGC T	67
p1-for-mut14	ACT GGG GCA CAT NNN ACC AGG CTG AAT G	65
p1-for-mut15	GGG GCA CAT GAG NNN AGG CTG AAT GCT A	65
p1-for-mut16	GCA CAT GAG ACC NNN CTG AAT GCT AGC G	64
p1-for-mut17	CAT GAG ACC AGG NNN AAT GCT AGC GGC A	65
p1-for-mut18	AGA CCA GGC TGN NNG CTA GCG GCA A	67
p1-for-mut19	ACC AGG CTG AAT NNN AGC GGC AAT TCC A	65
p1-for-mut20	CAG GCT GAA TGC TNN NGG CAA TTC CAT CAT	63
p1-for-mut21	CAG GCT GAA TGC TAG CNN NAA TTC CAT CAT TCA CTA	63
p1-for-mut22	TGA ATG CTA GCG GCN NNT CCA TCA TTC ACT AC	64
p1-for-mut23	TGA ATG CTA GCG GCA ATN NNA TCA TTC ACT ACA CAA A	63
p1-for-mut24	ATG CTA GCG GCA ATT CCN NNA TTC ACT ACA CAA ATA T	63
p1-for-mut25	GCT AGC GGC AAT TCC ATC NNN CAC TAC ACA AAT ATT AAT	63
p1-for-mut26	GCT AGC GGC AAT TCC ATC ATT NNN TAC ACA AAT ATT AAT TAT TAC A	62
p1-for-mut27	AGC GGC AAT TCC ATC ATT CAC NNN ACA AAT ATT AAT TAT TAC AAG	62
p1-for-mut28	CGG CAA TTC CAT CAT TCA CTA CNN NAA TAT TAA TTA TTA CAA GGA TGC	62
p1-for-mut29	AAT TCC ATC ATT CAC TAC ACA NNN ATT AAT TAT TAC AAG GAT GCC G	62
p1-for-mut30	CAT CAT TCA CTA CAC AAA TNN NAA TTA TTA CAA GGA TGC CGC	62
p1-for-mut31	CAT TCA CTA CAC AAA TAT TNN NTA TTA CAA GGA TGC CGC ATC	62
p1-for-mut32	CAC TAC ACA AAT ATT AAT NNN TAC AAG GAT GCC GCA TCC	62
p1-for-mut33	ACT ACA CAA ATA TTA ATT ATN NNA AGG ATG CCG CAT CCA ACT C	62
p1-for-mut34	CAC AAA TAT TAA TTA TTA CNN NGA TGC CGC ATC CAA CTC AG	62
p1-for-mut35	ATA TTA ATT ATT ACA AGN NNG CCG CAT CCA ACT CAG CC	63
p1-for-mut36	TAT TAA TTA TTA CAA GGA TNN NGC ATC CAA CTC AGC CAA TCG	62
p1-for-mut37	TTA TTA CAA GGA TGC CNN NTC CAA CTC AGC CAA TC	63
p1-for-mut38	AAG GAT GCC GCA NNN AAC TCA GCC AAT C	64
p1-for-mut39	ATG CCG CAT CCN NNT CAG CCA ATC G	65
p1-for-mut40	CCG CAT CCA ACN NNG CCA ATC GGC A	67
p1-for-mut41	CGC ATC CAA CTC ANN NAA TCG GCA GGA TTT	63
p1-for-mut42	TCC AAC TCA GCC NNN CGG CAG GAT TTC	65
p1-for-mut43	ATC CAA CTC AGC CAA TNN NCA GGA TTT CAC TCA AG	63
p1-for-mut44	AAC TCA GCC AAT CGG NNN GAT TTC ACT CAA GAC	64
p1-for-mut45	GCC AAT CGG CAG NNN TTC ACT CAA GAC C	64
p1-for-mut46	CAA TCG GCA GGA TNN NAC TCA AGA CCC GG	65
p1-for-mut47	GGC AGG ATT TCN NNC AAG ACC CGG G	65
p1-for-mut48	CAG GAT TTC ACT NNN GAC CCG GGC AAG T	65
p1-for-mut49	GGA TTT CAC TCA ANN NCC GGG CAA GTT CAC	64
p1-for-mut50	GAT TTC ACT CAA GAC NNN GGC AAG TTC ACA GAA C	63
p1-for-mut51	TCA CTC AAG ACC CGN NNA AGT TCA CAG AAC C	64
p1-for-mut52	CAA GAC CCG GGC NNN TTC ACA GAA CCA	65
p1-for-mut53	ACC CGG GCA AGN NNA CAG AAC CAG TG	66
p1-for-mut54	CCG GGC AAG TTC NNN GAA CCA GTG AAA G	64
p1-for-mut55	CGG GCA AGT TCA CAN NNC CAG TGA AAG ATA TC	63
p1-for-mut56	CGG GCA AGT TCA CAG AAN NNG TGA AAG ATA TCA TGA T	63
p1-for-mut57	GGG CAA GTT CAC AGA ACC ANN NAA AGA TAT CAT GAT TAA ATC	62
p1-for-mut58	CAA GTT CAC AGA ACC AGT GNN NGA TAT CAT GAT TAA ATC ACT	62
p1-for-mut59	AGT TCA CAG AAC CAG TGA AAN NNA TCA TGA TTA AAT CAC TAC C	62
p1-for-mut60	CAC AGA ACC AGT GAA AGA TNN NAT GAT TAA ATC ACT ACC AGC	62
p1-for-mut61	AGA ACC AGT GAA AGA TAT CNN NAT TAA ATC ACT ACC AGC TCT	62
p1-for-mut62	CCA GTG AAA GAT ATC ATG NNN AAA TCA CTA CCA GCT CTC	62
p1-for-mut63	AGT GAA AGA TAT CAT GAT TNN NTC ACT ACC AGC TCT CAA CT	62
p1-for-mut64	GAA AGA TAT CAT GAT TAA ANN NCT ACC AGC TCT CAA CTC CC	62
p1-for-mut65	ATA TCA TGA TTA AAT CAN NNC CAG CTC TCA ACT CCC CC	63
p1-for-mut66	CAT GAT TAA ATC ACT ANN NGC TCT CAA CTC CCC CAC	63
p1-for-mut67	GAT TAA ATC ACT ACC ANN NCT CAA CTC CCC CAC AG	63
p1-for-mut68	TAA ATC ACT ACC AGC TNN NAA CTC CCC CAC AGT AG	63
p1-for-mut69	ACT ACC AGC TCT CNN NTC CCC CAC AGT AG	64
p1-for-mut70	CCA GCT CTC AAC NNN CCC ACA GTA GAG G	64
p1-for-mut71	CAG CTC TCA ACT CCN NNA CAG TAG AGG AGT G	63
p1-for-mut72	CTC AAC TCC CCC NNN GTA GAG GAG TGC	64
p1-for-mut73	ACT CCC CCA CAN NNG AGG AGT GCG G	67
p1-for-mut74	CTC CCC CAC AGT ANN NGA GTG CGG ATA CA	65
p1-for-mut75	CCC CAC AGT AGA GNN NTG CGG ATA CAG TG	64
p1-for-mut76	CCA CAG TAG AGG AGN NNG GAT ACA GTG ACA GG	64
p1-for-mut77	AGT AGA GGA GTG CNN NTA CAG TGA CAG GGC	65
p1-for-mut78	AGG AGT GCG GAN NNA GTG ACA GGG C	65
p1-for-mut79	AGT GCG GAT ACN NNG ACA GGG CGA G	65
p1-for-mut80	GTG CGG ATA CAG TNN NAG GGC GAG ATC AAT	64
p1-for-mut81	CGG ATA CAG TGA CNN NGC GAG ATC AAT CAC	62
p1-for-mut82	CGG ATA CAG TGA CAG GNN NAG ATC AAT CAC ATT AGG	62
p1-for-mut83	ATA CAG TGA CAG GGC GNN NTC AAT CAC ATT AGG TAA	63
p1-for-mut84	AGT GAC AGG GCG AGA NNN ATC ACA TTA GGT AAC T	63
p1-for-mut85	GAC AGG GCG AGA TCA NNN ACA TTA GGT AAC TCC	63
p1-for-mut86	AGG GCG AGA TCA ATC NNN TTA GGT AAC TCC ACC	64
p1-for-mut87	GCG AGA TCA ATC ACA NNN GGT AAC TCC ACC ATA A	63
p1-for-mut88	CGA GAT CAA TCA CAT TAN NNA ACT CCA CCA TAA CGA CT	62
p1-for-mut89	GAT CAA TCA CAT TAG GTN NNT CCA CCA TAA CGA CTC A	62
p1-for-mut90	CAA TCA CAT TAG GTA ACN NNA CCA TAA CGA CTC AGG AA	62
p1-for-mut91	TCA CAT TAG GTA ACT CCN NNA TAA CGA CTC AGG AAT GC	63
p1-for-mut92	TAG GTA ACT CCA CCN NNA CGA CTC AGG AAT G	63
p1-for-mut93	GTA ACT CCA CCA TAN NNA CTC AGG AAT GCG C	63
p1-for-mut94	CCA CCA TAA CGN NNC AGG AAT GCG CC	65
p1-for-mut95	ACC ATA ACG ACT NNN GAA TGC GCC AAC G	63
p1-for-mut96	ATA ACG ACT CAG NNN TGC GCC AAC GTG	64
p1-for-mut577	GTG GAA GAC GCG NNN ACA GCC GCT ATA	65
p1-for-mut578	GAA GAC GCG ATA NNN GCC GCT ATA GGG A	64
p1-for-mut579	GAA GAC GCG ATA ACA NNN GCT ATA GGG AGA GTT G	63
p1-for-mut580	CGC GAT AAC AGC CNN NAT AGG GAG AGT TG	63
p1-for-mut581	TAA CAG CCG CTN NNG GGA GAG TTG C	64
p1-for-mut582	ATA ACA GCC GCT ATA NNN AGA GTT GCG GAT ACC	63
p1-for-mut583	CCG CTA TAG GGN NNG TTG CGG ATA CC	63
p1-for-mut584	GCT ATA GGG AGA NNN GCG GAT ACC GTG G	64
p1-for-mut585	GCT ATA GGG AGA GTT NNN GAT ACC GTG GGT ACA G	63
p1-for-mut586	GGA GAG TTG CGN NNA CCG TGG GTA CA	65
p1-for-mut587	AGA GTT GCG GAT NNN GTG GGT ACA GGG	64
p1-for-mut588	TTG CGG ATA CCN NNG GTA CAG GGC C	65
p1-for-mut589	CGG ATA CCG TGN NNA CAG GGC CAA C	64
p1-for-mut590	ATA CCG TGG GTN NNG GGC CAA CCA A	65
p1-for-mut591	ATA CCG TGG GTA CAN NNC CAA CCA ACT CAG A	64
p1-for-mut592	CGT GGG TAC AGG GNN NAC CAA CTC AGA AG	64
p1-for-mut593	TGG GTA CAG GGC CAN NNA ACT CAG AAG CTA TA	64
p1-for-mut594	GTA CAG GGC CAA CCN NNT CAG AAG CTA TAC C	64
p1-for-mut595	AGG GCC AAC CAA CNN NGA AGC TAT ACC AG	64
p1-for-mut596	GCC AAC CAA CTC ANN NGC TAT ACC AGC ACT	64
p1-for-mut597	CCA ACC AAC TCA GAA NNN ATA CCA GCA CTC ACT	63
p1-for-mut598	CAA CTC AGA AGC TNN NCC AGC ACT CAC TG	63
p1-for-mut599	ACT CAG AAG CTA TAN NNG CAC TCA CTG CTG C	63
p1-for-mut600	CAG AAG CTA TAC CAN NNC TCA CTG CTG CTG AG	63
p1-for-mut601	AAG CTA TAC CAG CAN NNA CTG CTG CTG AGA C	64
p1-for-mut602	ATA CCA GCA CTC NNN GCT GCT GAG ACG	65
p1-for-mut603	CAG CAC TCA CTN NNG CTG AGA CGG GT	65
p1-for-mut604	CAC TCA CTG CTN NNG AGA CGG GTC AC	63
p1-for-mut605	TCA CTG CTG CTN NNA CGG GTC ACA C	64
p1-for-mut606	CTG CTG CTG AGN NNG GTC ACA CGT CA	65
p1-for-mut607	CTG CTG AGA CGN NNC ACA CGT CAC AA	64
p1-for-mut608	TGC TGA GAC GGG TNN NAC GTC ACA AGT AG	64
p1-for-mut609	TGA GAC GGG TCA CNN NTC ACA AGT AGT GC	64
p1-for-mut610	CGG GTC ACA CGN NNC AAG TAG TGC C	64
p1-for-mut611	GTC ACA CGT CAN NNG TAG TGC CGG GT	65
p1-for-mut612	ACA CGT CAC AAN NNG TGC CGG GTG A	66
p1-for-mut613	CAC GTC ACA AGT ANN NCC GGG TGA CAC TAT	63
p1-for-mut614	CGT CAC AAG TAG TGN NNG GTG ACA CTA TGC AG	64
p1-for-mut615	ACA AGT AGT GCC GNN NGA CAC TAT GCA GAC	64
p1-for-mut616	AGT AGT GCC GGG TNN NAC TAT GCA GAC AC	64
p1-for-mut617	TGC CGG GTG ACN NNA TGC AGA CAC G	66
p1-for-mut618	CGG GTG ACA CTN NNC AGA CAC GCC A	66
p1-for-mut619	GGG TGA CAC TAT GNN NAC ACG CCA CGT TAA	64
p1-for-mut620	TGA CAC TAT GCA GNN NCG CCA CGT TAA GAA	64
p1-for-mut621	TGA CAC TAT GCA GAC ANN NCA CGT TAA GAA CTA CC	63
p1-for-mut622	CAC TAT GCA GAC ACG CNN NGT TAA GAA CTA CCA TT	63
p1-for-mut623	GCA GAC ACG CCA CNN NAA GAA CTA CCA TTC	63
p1-for-mut624	AGA CAC GCC ACG TTN NNA ACT ACC ATT CAA GG	64
p1-for-mut625	CAC GCC ACG TTA AGN NNT ACC ATT CAA GGT C	63
p1-for-mut626	CCA CGT TAA GAA CNN NCA TTC AAG GTC CGA	62
p1-for-mut627	CAC GTT AAG AAC TAC NNN TCA AGG TCC GAG TCA A	63
p1-for-mut628	GTT AAG AAC TAC CAT NNN AGG TCC GAG TCA ACC A	62
p1-for-mut629	GTT AAG AAC TAC CAT TCA NNN TCC GAG TCA ACC ATA GAG	62
p1-for-mut630	AGA ACT ACC ATT CAA GGN NNG AGT CAA CCA TAG AGA A	63
p1-for-mut631	ACT ACC ATT CAA GGT CCN NNT CAA CCA TAG AGA ACT T	63
p1-for-mut632	CAT TCA AGG TCC GAG NNN ACC ATA GAG AAC TTC C	63
p1-for-mut633	ATT CAA GGT CCG AGT CAN NNA TAG AGA ACT TCC TAT GT	62
p1-for-mut634	GGT CCG AGT CAA CCN NNG AGA ACT TCC TAT G	63
p1-for-mut635	GTC CGA GTC AAC CAT ANN NAA CTT CCT ATG TAG GTC	62
p1-for-mut636	CGA GTC AAC CAT AGA GNN NTT CCT ATG TAG GTC AG	62
p1-for-mut637	AGT CAA CCA TAG AGA ACN NNC TAT GTA GGT CAG CAT G	63
p1-for-mut638	ACC ATA GAG AAC TTC NNN TGT AGG TCA GCA TGC	63
p1-for-mut639	ATA GAG AAC TTC CTA NNN AGG TCA GCA TGC GTG	63
p1-for-mut640	TAG AGA ACT TCC TAT GTN NNT CAG CAT GCG TGT ACT T	63
p1-for-mut641	GAA CTT CCT ATG TAG GNN NGC ATG CGT GTA CTT TAC	63
p1-for-mut642	CTT CCT ATG TAG GTC ANN NTG CGT GTA CTT TAC GG	63
p1-for-mut643	TCC TAT GTA GGT CAG CAN NNG TGT ACT TTA CGG AGT A	63
p1-for-mut644	CCT ATG TAG GTC AGC ATG CNN NTA CTT TAC GGA GTA TAA AA	63
p1-for-mut645	GTA GGT CAG CAT GCG TGN NNT TTA CGG AGT ATA AAA A	63
p1-for-mut646	TCA GCA TGC GTG TAC NNN ACG GAG TAT AAA AAC T	63
p1-for-mut647	CAG CAT GCG TGT ACT TTN NNG AGT ATA AAA ACT CAG G	62
p1-for-mut648	CAT GCG TGT ACT TTA CGN NNT ATA AAA ACT CAG GTG C	62
p1-for-mut649	GTG TAC TTT ACG GAG NNN AAA AAC TCA GGT GCC A	63
p1-for-mut650	GTA CTT TAC GGA GTA TNN NAA CTC AGG TGC CAA GC	63
p1-for-mut651	TTT ACG GAG TAT AAA NNN TCA GGT GCC AAG CGG	63
p1-for-mut652	GGA GTA TAA AAA CNN NGG TGC CAA GCG GTA	63
p1-for-mut653	GAG TAT AAA AAC TCA NNN GCC AAG CGG TAT GCT G	62
p1-for-mut654	AGT ATA AAA ACT CAG GTN NNA AGC GGT ATG CTG AAT GG	63
p1-for-mut655	AAA CTC AGG TGC CNN NCG GTA TGC TGA AT	64
p1-for-mut656	CTC AGG TGC CAA GNN NTA TGC TGA ATG GGT	64
p1-for-mut657	GTG CCA AGC GGN NNG CTG AAT GGG T	67
p1-for-mut658	GGT GCC AAG CGG TAT NNN GAA TGG GTA TTA ACA	64
p1-for-mut659	CCA AGC GGT ATG CTN NNT GGG TAT TAA CAC CA	64
p1-for-mut660	AAG CGG TAT GCT GAA NNN GTA TTA ACA CCA CGA C	63
p1-for-mut661	GGT ATG CTG AAT GGN NNT TAA CAC CAC GAC AA	62
p1-for-mut662	TGC TGA ATG GGT ANN NAC ACC ACG ACA AG	63
p1-for-mut663	CTG AAT GGG TAT TAN NNC CAC GAC AAG CAG CA	64
p1-for-mut664	GAA TGG GTA TTA ACA NNN CGA CAA GCA GCA CAA C	63
p1-for-mut665	ATG GGT ATT AAC ACC ANN NCA AGC AGC ACA ACT TAG	63
p1-for-mut666	GTA TTA ACA CCA CGA NNN GCA GCA CAA CTT AGG A	63
p1-for-mut667	TAT TAA CAC CAC GAC AAN NNG CAC AAC TTA GGA GAA A	62
p1-for-mut668	ACA CCA CGA CAA GCA NNN CAA CTT AGG AGA AAG	63
p1-for-mut669	CAC GAC AAG CAG CAN NNC TTA GGA GAA AGC TA	63
p1-for-mut670	GAC AAG CAG CAC AAN NNA GGA GAA AGC TAG AA	62
p1-for-mut671	CGA CAA GCA GCA CAA CTT NNN AGA AAG CTA GAA TTC TTT	63
p1-for-mut672	AAG CAG CAC AAC TTA GGN NNA AGC TAG AAT TCT TTA CC	63
p1-for-mut385	TGA GGT TGA CTC AGT TNN NCC AGT CCA AAA TGT TG	63
p1-for-mut386	GTT GAC TCA GTT GTC NNN GTC CAA AAT GTT GGA G	63
p1-for-mut387	GAC TCA GTT GTC CCA NNN CAA AAT GTT GGA GAG A	63
p1-for-mut388	TCA GTT GTC CCA GTC NNN AAT GTT GGA GAG AAG	63
p1-for-mut389	TTG TCC CAG TCC AAN NNG TTG GAG AGA AGG T	65
p1-for-mut390	GTC CCA GTC CAA AAT NNN GGA GAG AAG GTC AAC	63
p1-for-mut391	TCC CAG TCC AAA ATG TTN NNG AGA AGG TCA ACT CTA T	63
p1-for-mut392	CAG TCC AAA ATG TTG GAN NNA AGG TCA ACT CTA TGG A	63
p1-for-mut393	CCA AAA TGT TGG AGA GNN NGT CAA CTC TAT GGA AGC	63
p1-for-mut394	CAA AAT GTT GGA GAG AAG NNN AAC TCT ATG GAA GCA TAC C	63
p1-for-mut395	TGT TGG AGA GAA GGT CNN NTC TAT GGA AGC ATA CC	63
p1-for-mut396	GGA GAG AAG GTC AAC NNN ATG GAA GCA TAC CAG	63
p1-for-mut397	AGA GAA GGT CAA CTC TNN NGA AGC ATA CCA GAT ACC	63
p1-for-mut398	GAA GGT CAA CTC TAT GNN NGC ATA CCA GAT ACC TGT	63
p1-for-mut399	AGG TCA ACT CTA TGG AAN NNT ACC AGA TAC CTG TGA G	63
p1-for-mut400	TCA ACT CTA TGG AAG CAN NNC AGA TAC CTG TGA GAT C	63
p1-for-mut401	ACT CTA TGG AAG CAT ACN NNA TAC CTG TGA GAT CCA A	63
p1-for-mut402	GGA AGC ATA CCA GNN NCC TGT GAG ATC CAA	64
p1-for-mut403	GGA AGC ATA CCA GAT ANN NGT GAG ATC CAA CGA AG	63
p1-for-mut404	AAG CAT ACC AGA TAC CTN NNA GAT CCA ACG AAG GAT C	63
p1-for-mut405	ATA CCA GAT ACC TGT GNN NTC CAA CGA AGG ATC TG	63
p1-for-mut406	CAG ATA CCT GTG AGA NNN AAC GAA GGA TCT GGA A	62
p1-for-mut407	ATA CCT GTG AGA TCC NNN GAA GGA TCT GGA ACG	64
p1-for-mut408	TGT GAG ATC CAA CNN NGG ATC TGG AAC GC	64
p1-for-mut409	GTG AGA TCC AAC GAA NNN TCT GGA ACG CAA GTA T	63
p1-for-mut410	AGA TCC AAC GAA GGA NNN GGA ACG CAA GTA TTC	63
p1-for-mut411	CCA ACG AAG GAT CTN NNA CGC AAG TAT TCG G	63
p1-for-mut412	AAC GAA GGA TCT GGA NNN CAA GTA TTC GGC TTT C	63
p1-for-mut413	AAG GAT CTG GAA CGN NNG TAT TCG GCT TTC C	64
p1-for-mut414	ATC TGG AAC GCA ANN NTT CGG CTT TCC AC	64
p1-for-mut415	GGA ACG CAA GTA NNN GGC TTT CCA CTG C	64
p1-for-mut416	GAA CGC AAG TAT TCN NNT TTC CAC TGC AAC CA	63
p1-for-mut417	CAA GTA TTC GGC NNN CCA CTG CAA CCA G	64
p1-for-mut418	AAG TAT TCG GCT TTN NNC TGC AAC CAG GGT AC	64
p1-for-mut419	TAT TCG GCT TTC CAN NNC AAC CAG GGT ACT C	64
p1-for-mut420	GGC TTT CCA CTG NNN CCA GGG TAC TCA A	64
p1-for-mut421	GCT TTC CAC TGC AAN NNG GGT ACT CAA GTG T	64
p1-for-mut422	GCT TTC CAC TGC AAC CAN NNT ACT CAA GTG TTT TTA G	62
p1-for-mut423	CAC TGC AAC CAG GGN NNT CAA GTG TTT TTA GT	63
p1-for-mut424	TGC AAC CAG GGT ACN NNA GTG TTT TTA GTC GG	64
p1-for-mut425	CAA CCA GGG TAC TCA NNN GTT TTT AGT CGG ACG	63
p1-for-mut426	CAG GGT ACT CAA GTN NNT TTA GTC GGA CGC TC	63
p1-for-mut427	GGT ACT CAA GTG TTN NNA GTC GGA CGC TCC TA	64
p1-for-mut428	TAC TCA AGT GTT TTT NNN CGG ACG CTC CTA GGA	64
p1-for-mut429	ACT CAA GTG TTT TTA GTN NNA CGC TCC TAG GAG AGA T	63
p1-for-mut430	CAA GTG TTT TTA GTC GGN NNC TCC TAG GAG AGA TCT T	63
p1-for-mut431	TGT TTT TAG TCG GAC GNN NCT AGG AGA GAT CTT GAA	63
p1-for-mut432	TTA GTC GGA CGC TCN NNG GAG AGA TCT TGA A	64
p1-for-mut433	TTT TAG TCG GAC GCT CCT ANN NGA GAT CTT GAA CTA TTA TAC	62
p1-for-mut434	GTC GGA CGC TCC TAG GAN NNA TCT TGA ACT ATT ATA CA	62
p1-for-mut435	GGA CGC TCC TAG GAG AGN NNT TGA ACT ATT ATA CAC A	63
p1-for-mut436	ACG CTC CTA GGA GAG ATC NNN AAC TAT TAT ACA CAT TGG	62
p1-for-mut437	GCT CCT AGG AGA GAT CTT GNN NTA TTA TAC ACA TTG GTC AG	62
p1-for-mut438	TAG GAG AGA TCT TGA ACN NNT ATA CAC ATT GGT CAG GC	63
p1-for-mut439	GAG AGA TCT TGA ACT ATN NNA CAC ATT GGT CAG GCA G	63
p1-for-mut440	GAG ATC TTG AAC TAT TAT NNN CAT TGG TCA GGC AGC ATA A	62
p1-for-mut441	ATC TTG AAC TAT TAT ACA NNN TGG TCA GGC AGC ATA AAG C	62
p1-for-mut442	TCT TGA ACT ATT ATA CAC ATN NNT CAG GCA GCA TAA AGC TTA C	62
p1-for-mut443	ACT ATT ATA CAC ATT GGN NNG GCA GCA TAA AGC TTA CG	63
p1-for-mut444	AAC TAT TAT ACA CAT TGG TCA NNN AGC ATA AAG CTT ACG TTT ATG T	62
p1-for-mut445	TAT ACA CAT TGG TCA GGC NNN ATA AAG CTT ACG TTT ATG T	62
p1-for-mut446	CAT TGG TCA GGC AGC NNN AAG CTT ACG TTT ATG	63
p1-for-mut447	ATT GGT CAG GCA GCA TAN NNC TTA CGT TTA TGT TCT G	63
p1-for-mut448	GTC AGG CAG CAT AAA GNN NAC GTT TAT GTT CTG TG	62
p1-for-mut449	CAG GCA GCA TAA AGC TTN NNT TTA TGT TCT GTG GTT C	63
p1-for-mut450	AGC ATA AAG CTT ACG NNN ATG TTC TGT GGT TCG	62
p1-for-mut451	ATA AAG CTT ACG TTT NNN TTC TGT GGT TCG GCC	63
p1-for-mut452	AGC TTA CGT TTA TGN NNT GTG GTT CGG CCA T	64
p1-for-mut453	TAC GTT TAT GTT CNN NGG TTC GGC CAT GG	63
p1-for-mut454	CGT TTA TGT TCT GTN NNT CGG CCA TGG CTA C	63
p1-for-mut455	TTA TGT TCT GTG GTN NNG CCA TGG CTA CTG G	64
p1-for-mut456	TTA TGT TCT GTG GTT CGN NNA TGG CTA CTG GAA AAT T	63
p1-for-mut457	TGT GGT TCG GCC NNN GCT ACT GGA AAA T	65
p1-for-mut458	TGG TTC GGC CAT GNN NAC TGG AAA ATT CCT	64
p1-for-mut459	GTT CGG CCA TGG CTN NNG GAA AAT TCC TTT T	64
p1-for-mut460	CGG CCA TGG CTA CTN NNA AAT TCC TTT TGG C	64
p1-for-mut461	CCA TGG CTA CTG GAN NNT TCC TTT TGG CAT AC	63
p1-for-mut462	CAT GGC TAC TGG AAA ANN NCT TTT GGC ATA CTC AC	63
p1-for-mut463	GCT ACT GGA AAA TTC NNN TTG GCA TAC TCA CCA C	63
p1-for-mut464	TAC TGG AAA ATT CCT TNN NGC ATA CTC ACC ACC AG	63
p1-for-mut465	TGG AAA ATT CCT TTT GNN NTA CTC ACC ACC AGG TG	63
p1-for-mut466	ATT CCT TTT GGC ANN NTC ACC ACC AGG TG	63
p1-for-mut467	CTT TTG GCA TAC NNN CCA CCA GGT GCT G	64
p1-for-mut468	TTT GGC ATA CTC ANN NCC AGG TGC TGG AG	64
p1-for-mut469	GCA TAC TCA CCA NNN GGT GCT GGA GCT	65
p1-for-mut470	ATA CTC ACC ACC ANN NGC TGG AGC TCC TAC	65
p1-for-mut471	TCA CCA CCA GGT NNN GGA GCT CCT ACA A	65
p1-for-mut472	ACC ACC AGG TGC TNN NGC TCC TAC AAA AA	64
p1-for-mut473	ACC AGG TGC TGG ANN NCC TAC AAA AAG GG	64
p1-for-mut474	CAG GTG CTG GAG CTN NNA CAA AAA GGG TTG A	64
p1-for-mut475	TGC TGG AGC TCC TNN NAA AAG GGT TGA TGC	65
p1-for-mut476	CTG GAG CTC CTA CAN NNA GGG TTG ATG CTA TG	63
p1-for-mut477	TGG AGC TCC TAC AAA ANN NGT TGA TGC TAT GCT TG	63
p1-for-mut478	GCT CCT ACA AAA AGG NNN GAT GCT ATG CTT GGT A	63
p1-for-mut479	TCC TAC AAA AAG GGT TNN NGC TAT GCT TGG TAC TC	63
p1-for-mut480	CCT ACA AAA AGG GTT GAT NNN ATG CTT GGT ACT CAT GTA	62
p1-for-mut673	GCA GCA CAA CTT AGG AGA NNN CTA GAA TTC TTT ACC TAC	62
p1-for-mut674	GCA CAA CTT AGG AGA AAG NNN GAA TTC TTT ACC TAC GTC	62
p1-for-mut675	AAC TTA GGA GAA AGC TAN NNT TCT TTA CCT ACG TCC GG	63
p1-for-mut676	TTA GGA GAA AGC TAG AAN NNT TTA CCT ACG TCC GGT T	63
p1-for-mut677	AGA AAG CTA GAA TTC NNN ACC TAC GTC CGG TTC	63
p1-for-mut678	AAA GCT AGA ATT CTT TNN NTA CGT CCG GTT CGA CC	63
p1-for-mut679	CTA GAA TTC TTT ACC NNN GTC CGG TTC GAC CTG	63
p1-for-mut680	GAA TTC TTT ACC TAC NNN CGG TTC GAC CTG GAG	63
p1-for-mut681	TCT TTA CCT ACG TCN NNT TCG ACC TGG AGC T	64
p1-for-mut682	CCT ACG TCC GGN NNG ACC TGG AGC T	67
p1-for-mut683	ACG TCC GGT TCN NNC TGG AGC TGA C	65
p1-for-mut684	TCC GGT TCG ACN NNG AGC TGA CGT TT	65
p1-for-mut685	CGG TTC GAC CTG NNN CTG ACG TTT GTC	64
p1-for-mut686	GGT TCG ACC TGG AGN NNA CGT TTG TCA TAA CA	63
p1-for-mut687	GTT CGA CCT GGA GCT GNN NTT TGT CAT AAC AAG TA	63
p1-for-mut688	ACC TGG AGC TGA CGN NNG TCA TAA CAA GTA CT	64
p1-for-mut689	CCT GGA GCT GAC GTT TNN NAT AAC AAG TAC TCA ACA	63
p1-for-mut690	GAG CTG ACG TTT GTC NNN ACA AGT ACT CAA CAG	62
p1-for-mut691	CTG ACG TTT GTC ATA NNN AGT ACT CAA CAG CCC T	63
p1-for-mut692	ACG TTT GTC ATA ACA NNN ACT CAA CAG CCC TCA A	63
p1-for-mut693	TTT GTC ATA ACA AGT NNN CAA CAG CCC TCA ACC A	63
p1-for-mut694	GTC ATA ACA AGT ACT NNN CAG CCC TCA ACC ACA C	63
p1-for-mut695	TCA TAA CAA GTA CTC AAN NNC CCT CAA CCA CAC AGA A	63
p1-for-mut696	AAC AAG TAC TCA ACA GNN NTC AAC CAC ACA GAA CC	63
p1-for-mut697	TAC TCA ACA GCC CNN NAC CAC ACA GAA CC	64
p1-for-mut698	CTC AAC AGC CCT CAN NNA CAC AGA ACC AAG AT	64
p1-for-mut699	ACA GCC CTC AAC CNN NCA GAA CCA AGA TG	64
p1-for-mut700	GCC CTC AAC CAC ANN NAA CCA AGA TGC AC	64
p1-for-mut701	CTC AAC CAC ACA GNN NCA AGA TGC ACA GAT	63
p1-for-mut702	CAA CCA CAC AGA ACN NNG ATG CAC AGA TCC TA	63
p1-for-mut703	CCA CAC AGA ACC AAN NNG CAC AGA TCC TAA CA	64
p1-for-mut704	CAC ACA GAA CCA AGA TNN NCA GAT CCT AAC ACA CC	63
p1-for-mut705	ACA GAA CCA AGA TGC ANN NAT CCT AAC ACA CCA AAT	63
p1-for-mut706	AGA ACC AAG ATG CAC AGN NNC TAA CAC ACC AAA TTA T	63
p1-for-mut707	ACC AAG ATG CAC AGA TCN NNA CAC ACC AAA TTA TGT A	63
p1-for-mut708	CCA AGA TGC ACA GAT CCT ANN NCA CCA AAT TAT GTA TGT AC	62
p1-for-mut709	AGA TGC ACA GAT CCT AAC ANN NCA AAT TAT GTA TGT ACC AC	62
p1-for-mut710	GCA CAG ATC CTA ACA CAC NNN ATT ATG TAT GTA CCA CCA	63
p1-for-mut711	GAT CCT AAC ACA CCA ANN NAT GTA TGT ACC ACC AGG	63
p1-for-mut712	CCT AAC ACA CCA AAT TNN NTA TGT ACC ACC AGG TGG	63
p1-for-mut713	CAC ACC AAA TTA TGN NNG TAC CAC CAG GTG GA	64
p1-for-mut714	CAC CAA ATT ATG TAT NNN CCA CCA GGT GGA CCT G	63
p1-for-mut715	ACC AAA TTA TGT ATG TAN NNC CAG GTG GAC CTG TAC C	63
p1-for-mut716	AAA TTA TGT ATG TAC CAN NNG GTG GAC CTG TAC CAG A	63
p1-for-mut717	ATT ATG TAT GTA CCA CCA NNN GGA CCT GTA CCA GAT AAA G	63
p1-for-mut718	GTA TGT ACC ACC AGG TNN NCC TGT ACC AGA TAA AGT	63
p1-for-mut719	TGT ACC ACC AGG TGG ANN NGT ACC AGA TAA AGT TG	64
p1-for-mut720	CAC CAG GTG GAC CTN NNC CAG ATA AAG TTG AT	63
p1-for-mut721	CAC CAG GTG GAC CTG TAN NNG ATA AAG TTG ATT CAT AC	62
p1-for-mut722	AGG TGG ACC TGT ACC ANN NAA AGT TGA TTC ATA CG	63
p1-for-mut723	TGG ACC TGT ACC AGA TNN NGT TGA TTC ATA CGT GT	63
p1-for-mut724	ACC TGT ACC AGA TAA ANN NGA TTC ATA CGT GTG GCA	63
p1-for-mut725	CTG TAC CAG ATA AAG TTN NNT CAT ACG TGT GGC AAA C	62
p1-for-mut726	TAC CAG ATA AAG TTG ATN NNT ACG TGT GGC AAA CAT CT	62
p1-for-mut727	CAG ATA AAG TTG ATT CAN NNG TGT GGC AAA CAT CTA CG	62
p1-for-mut728	AGA TAA AGT TGA TTC ATA CNN NTG GCA AAC ATC TAC GAA TCC	62
p1-for-mut729	AAG TTG ATT CAT ACG TGN NNC AAA CAT CTA CGA ATC CC	63
p1-for-mut730	TGA TTC ATA CGT GTG GNN NAC ATC TAC GAA TCC CA	63
p1-for-mut731	CAT ACG TGT GGC AAN NNT CTA CGA ATC CCA GT	63
p1-for-mut732	GTG TGG CAA ACA NNN ACG AAT CCC AGT G	63
p1-for-mut733	GTG TGG CAA ACA TCT NNN AAT CCC AGT GTG TTT T	63
p1-for-mut734	GCA AAC ATC TAC GNN NCC CAG TGT GTT TTG	62
p1-for-mut735	GCA AAC ATC TAC GAA TNN NAG TGT GTT TTG GAC CG	63
p1-for-mut736	CAT CTA CGA ATC CCN NNG TGT TTT GGA CCG A	64
p1-for-mut737	CTA CGA ATC CCA GTN NNT TTT GGA CCG AGG G	64
p1-for-mut738	ATC CCA GTG TGN NNT GGA CCG AGG GA	66
p1-for-mut739	TCC CAG TGT GTT TNN NAC CGA GGG AAA CG	64
p1-for-mut740	AGT GTG TTT TGG NNN GAG GGA AAC GCC	64
p1-for-mut741	TGT TTT GGA CCN NNG GAA ACG CCC C	65
p1-for-mut742	TTT GGA CCG AGN NNA ACG CCC CGC C	68
p1-for-mut743	GGA CCG AGG GAN NNG CCC CGC CGC G	74
p1-for-mut744	CCG AGG GAA ACN NNC CGC CGC GCA T	70
p1-for-mut745	AGG GAA ACG CCN NNC CGC GCA TGT C	69
p1-for-mut746	GAA ACG CCC CGN NNC GCA TGT CCA T	67
p1-for-mut747	ACG CCC CGC CGN NNA TGT CCA TAC C	68
p1-for-mut748	CCC CGC CGC GCN NNT CCA TAC CGT T	70
p1-for-mut749	CGC CGC GCA TGN NNA TAC CGT TTT TG	64
p1-for-mut750	CGC GCA TGT CCN NNC CGT TTT TGA G	64
p1-for-mut751	CGC GCA TGT CCA TAN NNT TTT TGA GCA TTG G	63
p1-for-mut752	CAT GTC CAT ACC GNN NTT GAG CAT TGG CAA	63
p1-for-mut753	GTC CAT ACC GTT TNN NAG CAT TGG CAA CG	62
p1-for-mut754	CCA TAC CGT TTT TGN NNA TTG GCA ACG CCT AT	63
p1-for-mut755	CCG TTT TTG AGC NNN GGC AAC GCC TAT T	64
p1-for-mut756	CAT ACC GTT TTT GAG CAT TNN NAA CGC CTA TTC AAA TTT CT	62
p1-for-mut757	CGT TTT TGA GCA TTG GCN NNG CCT ATT CAA ATT TCT A	63
p1-for-mut758	GTT TTT GAG CAT TGG CAA CNN NTA TTC AAA TTT CTA TGA CGG	63
p1-for-mut759	AGC ATT GGC AAC GCC NNN TCA AAT TTC TAT GAC	63
p1-for-mut760	CAT TGG CAA CGC CTA TNN NAA TTT CTA TGA CGG ATG	62
p1-for-mut761	GCA ACG CCT ATT CAN NNT TCT ATG ACG GAT GG	63
p1-for-mut762	CAA CGC CTA TTC AAA TNN NTA TGA CGG ATG GTC TGA	63
p1-for-mut763	GCC TAT TCA AAT TTC NNN GAC GGA TGG TCT GAA T	62
p1-for-mut764	CGC CTA TTC AAA TTT CTA TNN NGG ATG GTC TGA ATT TTC CA	63
p1-for-mut765	CCT ATT CAA ATT TCT ATG ACN NNT GGT CTG AAT TTT CCA GGA A	62
p1-for-mut766	TCA AAT TTC TAT GAC GGA NNN TCT GAA TTT TCC AGG AAC G	63
p1-for-mut767	TTT CTA TGA CGG ATG GNN NGA ATT TTC CAG GAA CG	63
p1-for-mut768	ATG ACG GAT GGT CTN NNT TTT CCA GGA ACG G	64
p1-for-mut481	ACA AAA AGG GTT GAT GCT NNN CTT GGT ACT CAT GTA ATT	63
p1-for-mut482	AAA GGG TTG ATG CTA TGN NNG GTA CTC ATG TAA TTT GG	63
p1-for-mut483	GGG TTG ATG CTA TGC TTN NNA CTC ATG TAA TTT GGG A	63
p1-for-mut484	GAT GCT ATG CTT GGT NNN CAT GTA ATT TGG GAC G	63
p1-for-mut485	GCT ATG CTT GGT ACT NNN GTA ATT TGG GAC GTG	62
p1-for-mut486	TGC TTG GTA CTC ATN NNA TTT GGG ACG TGG G	64
p1-for-mut487	GGT ACT CAT GTA NNN TGG GAC GTG GGG C	65
p1-for-mut488	GGT ACT CAT GTA ATT NNN GAC GTG GGG CTA CAA T	63
p1-for-mut489	GTA CTC ATG TAA TTT GGN NNG TGG GGC TAC AAT CAA G	63
p1-for-mut490	TCA TGT AAT TTG GGA CNN NGG GCT ACA ATC AAG TTG	63
p1-for-mut491	GTA ATT TGG GAC GTG NNN CTA CAA TCA AGT TGC G	63
p1-for-mut492	GGG ACG TGG GGN NNC AAT CAA GTT GC	65
p1-for-mut493	GAC GTG GGG CTA NNN TCA AGT TGC GTG	64
p1-for-mut494	GTG GGG CTA CAA NNN AGT TGC GTG CTG	64
p1-for-mut495	GGG CTA CAA TCA NNN TGC GTG CTG TGT A	63
p1-for-mut496	GGG CTA CAA TCA AGT NNN GTG CTG TGT ATA CCC	63
p1-for-mut497	CTA CAA TCA AGT TGC NNN CTG TGT ATA CCC TGG A	63
p1-for-mut498	TAC AAT CAA GTT GCG TGN NNT GTA TAC CCT GGA TAA G	62
p1-for-mut499	CAA GTT GCG TGC TGN NNA TAC CCT GGA TAA G	63
p1-for-mut500	GCG TGC TGT GTN NNC CCT GGA TAA GC	64
p1-for-mut501	TGC GTG CTG TGT ATA NNN TGG ATA AGC CAA ACA	63
p1-for-mut502	GTG CTG TGT ATA CCC NNN ATA AGC CAA ACA CAC T	63
p1-for-mut503	CTG TGT ATA CCC TGG NNN AGC CAA ACA CAC TAC	63
p1-for-mut504	TGT ATA CCC TGG ATA NNN CAA ACA CAC TAC CGG T	63
p1-for-mut505	TAC CCT GGA TAA GCN NNA CAC ACT ACC GGT T	64
p1-for-mut506	CCT GGA TAA GCC AAN NNC ACT ACC GGT TTG TT	64
p1-for-mut507	TGG ATA AGC CAA ACA NNN TAC CGG TTT GTT GCT	64
p1-for-mut508	TAA GCC AAA CAC ACN NNC GGT TTG TTG CTT C	64
p1-for-mut509	TAA GCC AAA CAC ACT ACN NNT TTG TTG CTT CAG ATG A	63
p1-for-mut510	AAA CAC ACT ACC GGN NNG TTG CTT CAG ATG AG	64
p1-for-mut511	AAA CAC ACT ACC GGT TTN NNG CTT CAG ATG AGT ATA C	62
p1-for-mut512	ACA CTA CCG GTT TGT TNN NTC AGA TGA GTA TAC CG	62
p1-for-mut513	CCG GTT TGT TGC TNN NGA TGA GTA TAC CGC	63
p1-for-mut514	GGT TTG TTG CTT CAN NNG AGT ATA CCG CAG G	63
p1-for-mut515	TTG TTG CTT CAG ATN NNT ATA CCG CAG GGG G	64
p1-for-mut516	CTT CAG ATG AGN NNA CCG CAG GGG GT	65
p1-for-mut517	TTG CTT CAG ATG AGT ATN NNG CAG GGG GTT TTA TTA C	63
p1-for-mut518	CTT CAG ATG AGT ATA CCN NNG GGG GTT TTA TTA CGT G	62
p1-for-mut519	CAG ATG AGT ATA CCG CAN NNG GTT TTA TTA CGT GCT G	63
p1-for-mut520	GAG TAT ACC GCA GGG NNN TTT ATT ACG TGC TGG	63
p1-for-mut521	CCG CAG GGG GTN NNA TTA CGT GCT G	65
p1-for-mut522	GCA GGG GGT TTT NNN ACG TGC TGG TAT C	64
p1-for-mut523	GCA GGG GGT TTT ATT NNN TGC TGG TAT CAA ACA A	63
p1-for-mut524	GCA GGG GGT TTT ATT ACG NNN TGG TAT CAA ACA AAC ATA	63
p1-for-mut525	GGG GGT TTT ATT ACG TGC NNN TAT CAA ACA AAC ATA GTG	62
p1-for-mut526	GTT TTA TTA CGT GCT GGN NNC AAA CAA ACA TAG TGG T	62
p1-for-mut527	TTA TTA CGT GCT GGT ATN NNA CAA ACA TAG TGG TCC CA	63
p1-for-mut528	CGT GCT GGT ATC AAN NNA ACA TAG TGG TCC CA	63
p1-for-mut529	GCT GGT ATC AAA CAN NNA TAG TGG TCC CAG C	63
p1-for-mut530	GTA TCA AAC AAA CNN NGT GGT CCC AGC GG	64
p1-for-mut531	TAT CAA ACA AAC ATA NNN GTC CCA GCG GAT GCC	64
p1-for-mut532	ACA AAC ATA GTG NNN CCA GCG GAT GCC	64
p1-for-mut533	AAC ATA GTG GTC NNN GCG GAT GCC CAA A	65
p1-for-mut534	CAT AGT GGT CCC ANN NGA TGC CCA AAG CT	64
p1-for-mut535	TGG TCC CAG CGN NNG CCC AAA GCT C	68
p1-for-mut536	GTC CCA GCG GAT NNN CAA AGC TCC TGT T	65
p1-for-mut537	CAG CGG ATG CCN NNA GCT CCT GTT AC	64
p1-for-mut538	AGC GGA TGC CCA ANN NTC CTG TTA CAT CAT	64
p1-for-mut539	CGG ATG CCC AAA GCN NNT GTT ACA TCA TGT G	64
p1-for-mut540	GAT GCC CAA AGC TCC NNN TAC ATC ATG TGT TTC	63
p1-for-mut541	CCC AAA GCT CCT GTN NNA TCA TGT GTT TCG TG	63
p1-for-mut542	CAA AGC TCC TGT TAC NNN ATG TGT TTC GTG TCA G	62
p1-for-mut543	GCT CCT GTT ACA TCN NNT GTT TCG TGT CAG C	63
p1-for-mut544	CCT GTT ACA TCA TGN NNT TCG TGT CAG CAT GC	63
p1-for-mut545	CTG TTA CAT CAT GTG TNN NGT GTC AGC ATG CAA TG	63
p1-for-mut546	GTT ACA TCA TGT GTT TCN NNT CAG CAT GCA ATG ACT T	62
p1-for-mut547	ATC ATG TGT TTC GTG NNN GCA TGC AAT GAC TTC	63
p1-for-mut548	CAT GTG TTT CGT GTC ANN NTG CAA TGA CTT CTC TG	63
p1-for-mut549	TGT TTC GTG TCA GCA NNN AAT GAC TTC TCT GTC A	63
p1-for-mut550	GTG TCA GCA TGC NNN GAC TTC TCT GTC A	63
p1-for-mut551	TGT CAG CAT GCA ATN NNT TCT CTG TCA GGC TA	63
p1-for-mut552	TCA GCA TGC AAT GAC NNN TCT GTC AGG CTA TTG	64
p1-for-mut553	GCA TGC AAT GAC TTC NNN GTC AGG CTA TTG AAG	63
p1-for-mut554	CAT GCA ATG ACT TCT CTN NNA GGC TAT TGA AGG ACA C	63
p1-for-mut555	CAA TGA CTT CTC TGT CNN NCT ATT GAA GGA CAC TCC	62
p1-for-mut556	GAC TTC TCT GTC AGG NNN TTG AAG GAC ACT CCT	64
p1-for-mut557	TTC TCT GTC AGG CTA NNN AAG GAC ACT CCT TTC A	63
p1-for-mut558	CTC TGT CAG GCT ATT GNN NGA CAC TCC TTT CAT TTC	63
p1-for-mut559	TGT CAG GCT ATT GAA GNN NAC TCC TTT CAT TTC GC	63
p1-for-mut560	AGG CTA TTG AAG GAC NNN CCT TTC ATT TCG CAG	64
p1-for-mut561	GCT ATT GAA GGA CAC TNN NTT CAT TTC GCA GCA AAA	63
p1-for-mut562	TAT TGA AGG ACA CTC CTN NNA TTT CGC AGC AAA ACT T	63
p1-for-mut563	AGG ACA CTC CTT TCN NNT CGC AGC AAA ACT TT	64
p1-for-mut564	AGG ACA CTC CTT TCA TTN NNC AGC AAA ACT TTT TCC A	63
p1-for-mut565	CAC TCC TTT CAT TTC GNN NCA AAA CTT TTT CCA GG	62
p1-for-mut566	CTT TCA TTT CGC AGN NNA ACT TTT TCC AGG GC	62
p1-for-mut567	CAT TTC GCA GCA ANN NTT TTT CCA GGG CC	63
p1-for-mut568	CGC AGC AAA ACN NNT TCC AGG GCC C	66
p1-for-mut569	CAG CAA AAC TTT NNN CAG GGC CCA GTG G	65
p1-for-mut570	GCA AAA CTT TTT CNN NGG CCC AGT GGA AGA	64
p1-for-mut571	AAA ACT TTT TCC AGN NNC CAG TGG AAG ACG C	63
p1-for-mut572	TTT TCC AGG GCN NNG TGG AAG ACG C	64
p1-for-mut573	TCC AGG GCC CAN NNG AAG ACG CGA T	67
p1-for-mut574	AGG GCC CAG TGN NNG ACG CGA TAA C	66
p1-for-mut575	GCC CAG TGG AAN NNG CGA TAA CAG CC	65
p1-for-mut576	CCC AGT GGA AGA CNN NAT AAC AGC CGC TAT	64
p1-rev-mut673	GTA GGT AAA GAA TTC TAG NNN TCT CCT AAG TTG TGC TGC	62
p1-rev-mut674	GAC GTA GGT AAA GAA TTC NNN CTT TCT CCT AAG TTG TGC	62
p1-rev-mut675	CCG GAC GTA GGT AAA GAA NNN TAG CTT TCT CCT AAG TT	63
p1-rev-mut676	AAC CGG ACG TAG GTA AAN NNT TCT AGC TTT CTC CTA A	63
p1-rev-mut677	GAA CCG GAC GTA GGT NNN GAA TTC TAG CTT TCT	63
p1-rev-mut678	GGT CGA ACC GGA CGT ANN NAA AGA ATT CTA GCT TT	63
p1-rev-mut679	CAG GTC GAA CCG GAC NNN GGT AAA GAA TTC TAG	63
p1-rev-mut680	CTC CAG GTC GAA CCG NNN GTA GGT AAA GAA TTC	63
p1-rev-mut681	AGC TCC AGG TCG AAN NNG ACG TAG GTA AAG A	64
p1-rev-mut682	AGC TCC AGG TCN NNC CGG ACG TAG G	67
p1-rev-mut683	GTC AGC TCC AGN NNG AAC CGG ACG T	65
p1-rev-mut684	AAA CGT CAG CTC NNN GTC GAA CCG GA	65
p1-rev-mut685	GAC AAA CGT CAG NNN CAG GTC GAA CCG	64
p1-rev-mut686	TGT TAT GAC AAA CGT NNN CTC CAG GTC GAA CC	63
p1-rev-mut687	TAC TTG TTA TGA CAA ANN NCA GCT CCA GGT CGA AC	63
p1-rev-mut688	AGT ACT TGT TAT GAC NNN CGT CAG CTC CAG GT	64
p1-rev-mut689	TGT TGA GTA CTT GTT ATN NNA AAC GTC AGC TCC AGG	63
p1-rev-mut690	CTG TTG AGT ACT TGT NNN GAC AAA CGT CAG CTC	62
p1-rev-mut691	AGG GCT GTT GAG TAC TNN NTA TGA CAA ACG TCA G	63
p1-rev-mut692	TTG AGG GCT GTT GAG TNN NTG TTA TGA CAA ACG T	63
p1-rev-mut693	TGG TTG AGG GCT GTT GNN NAC TTG TTA TGA CAA A	63
p1-rev-mut694	GTG TGG TTG AGG GCT GNN NAG TAC TTG TTA TGA C	63
p1-rev-mut695	TTC TGT GTG GTT GAG GGN NNT TGA GTA CTT GTT ATG A	63
p1-rev-mut696	GGT TCT GTG TGG TTG ANN NCT GTT GAG TAC TTG TT	63
p1-rev-mut697	GGT TCT GTG TGG TNN NGG GCT GTT GAG TA	64
p1-rev-mut698	ATC TTG GTT CTG TGT NNN TGA GGG CTG TTG AG	64
p1-rev-mut699	CAT CTT GGT TCT GNN NGG TTG AGG GCT GT	64
p1-rev-mut700	GTG CAT CTT GGT TNN NTG TGG TTG AGG GC	64
p1-rev-mut701	ATC TGT GCA TCT TGN NNC TGT GTG GTT GAG	63
p1-rev-mut702	TAG GAT CTG TGC ATC NNN GTT CTG TGT GGT TG	63
p1-rev-mut703	TGT TAG GAT CTG TGC NNN TTG GTT CTG TGT GG	64
p1-rev-mut704	GGT GTG TTA GGA TCT GNN NAT CTT GGT TCT GTG TG	63
p1-rev-mut705	ATT TGG TGT GTT AGG ATN NNT GCA TCT TGG TTC TGT	63
p1-rev-mut706	ATA ATT TGG TGT GTT AGN NNC TGT GCA TCT TGG TTC T	63
p1-rev-mut707	TAC ATA ATT TGG TGT GTN NNG ATC TGT GCA TCT TGG T	63
p1-rev-mut708	GTA CAT ACA TAA TTT GGT GNN NTA GGA TCT GTG CAT CTT GG	62
p1-rev-mut709	GTG GTA CAT ACA TAA TTT GNN NTG TTA GGA TCT GTG CAT CT	62
p1-rev-mut710	TGG TGG TAC ATA CAT AAT NNN GTG TGT TAG GAT CTG TGC	63
p1-rev-mut711	CCT GGT GGT ACA TAC ATN NNT TGG TGT GTT AGG ATC	63
p1-rev-mut712	CCA CCT GGT GGT ACA TAN NNA ATT TGG TGT GTT AGG	63
p1-rev-mut713	TCC ACC TGG TGG TAC NNN CAT AAT TTG GTG TG	64
p1-rev-mut714	CAG GTC CAC CTG GTG GNN NAT ACA TAA TTT GGT G	63
p1-rev-mut715	GGT ACA GGT CCA CCT GGN NNT ACA TAC ATA ATT TGG T	63
p1-rev-mut716	TCT GGT ACA GGT CCA CCN NNT GGT ACA TAC ATA ATT T	63
p1-rev-mut717	CTT TAT CTG GTA CAG GTC CNN NTG GTG GTA CAT ACA TAA T	63
p1-rev-mut718	ACT TTA TCT GGT ACA GGN NNA CCT GGT GGT ACA TAC	63
p1-rev-mut719	CAA CTT TAT CTG GTA CNN NTC CAC CTG GTG GTA CA	64
p1-rev-mut720	ATC AAC TTT ATC TGG NNN AGG TCC ACC TGG TG	63
p1-rev-mut721	GTA TGA ATC AAC TTT ATC NNN TAC AGG TCC ACC TGG TG	62
p1-rev-mut722	CGT ATG AAT CAA CTT TNN NTG GTA CAG GTC CAC CT	63
p1-rev-mut723	ACA CGT ATG AAT CAA CNN NAT CTG GTA CAG GTC CA	63
p1-rev-mut724	TGC CAC ACG TAT GAA TCN NNT TTA TCT GGT ACA GGT	63
p1-rev-mut725	GTT TGC CAC ACG TAT GAN NNA ACT TTA TCT GGT ACA G	62
p1-rev-mut726	AGA TGT TTG CCA CAC GTA NNN ATC AAC TTT ATC TGG TA	62
p1-rev-mut727	CGT AGA TGT TTG CCA CAC NNN TGA ATC AAC TTT ATC TG	62
p1-rev-mut728	GGA TTC GTA GAT GTT TGC CAN NNG TAT GAA TCA ACT TTA TCT	62
p1-rev-mut729	GGG ATT CGT AGA TGT TTG NNN CAC GTA TGA ATC AAC TT	63
p1-rev-mut730	TGG GAT TCG TAG ATG TNN NCC ACA CGT ATG AAT CA	63
p1-rev-mut731	ACT GGG ATT CGT AGA NNN TTG CCA CAC GTA TG	63
p1-rev-mut732	CAC TGG GAT TCG TNN NTG TTT GCC ACA C	63
p1-rev-mut733	AAA ACA CAC TGG GAT TNN NAG ATG TTT GCC ACA C	63
p1-rev-mut734	CAA AAC ACA CTG GGN NNC GTA GAT GTT TGC	62
p1-rev-mut735	CGG TCC AAA ACA CAC TNN NAT TCG TAG ATG TTT GC	63
p1-rev-mut736	TCG GTC CAA AAC ACN NNG GGA TTC GTA GAT G	64
p1-rev-mut737	CCC TCG GTC CAA AAN NNA CTG GGA TTC GTA G	64
p1-rev-mut738	TCC CTC GGT CCA NNN CAC ACT GGG AT	66
p1-rev-mut739	CGT TTC CCT CGG TNN NAA ACA CAC TGG GA	64
p1-rev-mut740	GGC GTT TCC CTC NNN CCA AAA CAC ACT	64
p1-rev-mut741	GGG GCG TTT CCN NNG GTC CAA AAC A	65
p1-rev-mut742	GGC GGG GCG TTN NNC TCG GTC CAA A	68
p1-rev-mut743	CGC GGC GGG GCN NNT CCC TCG GTC C	74
p1-rev-mut744	ATG CGC GGC GGN NNG TTT CCC TCG G	70
p1-rev-mut745	GAC ATG CGC GGN NNG GCG TTT CCC T	69
p1-rev-mut746	ATG GAC ATG CGN NNC GGG GCG TTT C	67
p1-rev-mut747	GGT ATG GAC ATN NNC GGC GGG GCG T	68
p1-rev-mut748	AAC GGT ATG GAN NNG CGC GGC GGG G	70
p1-rev-mut749	CAA AAA CGG TAT NNN CAT GCG CGG CG	64
p1-rev-mut750	CTC AAA AAC GGN NNG GAC ATG CGC G	64
p1-rev-mut751	CCA ATG CTC AAA AAN NNT ATG GAC ATG CGC G	63
p1-rev-mut752	TTG CCA ATG CTC AAN NNC GGT ATG GAC ATG	63
p1-rev-mut753	CGT TGC CAA TGC TNN NAA ACG GTA TGG AC	62
p1-rev-mut754	ATA GGC GTT GCC AAT NNN CAA AAA CGG TAT GG	63
p1-rev-mut755	AAT AGG CGT TGC CNN NGC TCA AAA ACG G	64
p1-rev-mut756	AGA AAT TTG AAT AGG CGT TNN NAA TGC TCA AAA ACG GTA TG	62
p1-rev-mut757	TAG AAA TTT GAA TAG GCN NNG CCA ATG CTC AAA AAC G	63
p1-rev-mut758	CCG TCA TAG AAA TTT GAA TAN NNG TTG CCA ATG CTC AAA AAC	63
p1-rev-mut759	GTC ATA GAA ATT TGA NNN GGC GTT GCC AAT GCT	63
p1-rev-mut760	CAT CCG TCA TAG AAA TTN NNA TAG GCG TTG CCA ATG	62
p1-rev-mut761	CCA TCC GTC ATA GAA NNN TGA ATA GGC GTT GC	63
p1-rev-mut762	TCA GAC CAT CCG TCA TAN NNA TTT GAA TAG GCG TTG	63
p1-rev-mut763	ATT CAG ACC ATC CGT CNN NGA AAT TTG AAT AGG C	62
p1-rev-mut764	TGG AAA ATT CAG ACC ATC CNN NAT AGA AAT TTG AAT AGG CG	63
p1-rev-mut765	TTC CTG GAA AAT TCA GAC CAN NNG TCA TAG AAA TTT GAA TAG G	62
p1-rev-mut766	CGT TCC TGG AAA ATT CAG ANN NTC CGT CAT AGA AAT TTG A	63
p1-rev-mut767	CGT TCC TGG AAA ATT CNN NCC ATC CGT CAT AGA AA	63
p1-rev-mut768	CCG TTC CTG GAA AAN NNA GAC CAT CCG TCA T	64
p1-rev-mut577	TAT AGC GGC TGT NNN CGC GTC TTC CAC	65
p1-rev-mut578	TCC CTA TAG CGG CNN NTA TCG CGT CTT C	64
p1-rev-mut579	CAA CTC TCC CTA TAG CNN NTG TTA TCG CGT CTT C	63
p1-rev-mut580	CAA CTC TCC CTA TNN NGG CTG TTA TCG CG	63
p1-rev-mut581	GCA ACT CTC CCN NNA GCG GCT GTT A	64
p1-rev-mut582	GGT ATC CGC AAC TCT NNN TAT AGC GGC TGT TAT	63
p1-rev-mut583	GGT ATC CGC AAC NNN CCC TAT AGC GG	63
p1-rev-mut584	CCA CGG TAT CCG CNN NTC TCC CTA TAG C	64
p1-rev-mut585	CTG TAC CCA CGG TAT CNN NAA CTC TCC CTA TAG C	63
p1-rev-mut586	TGT ACC CAC GGT NNN CGC AAC TCT CC	65
p1-rev-mut587	CCC TGT ACC CAC NNN ATC CGC AAC TCT	64
p1-rev-mut588	GGC CCT GTA CCN NNG GTA TCC GCA A	65
p1-rev-mut589	GTT GGC CCT GTN NNC ACG GTA TCC G	64
p1-rev-mut590	TTG GTT GGC CCN NNA CCC ACG GTA T	65
p1-rev-mut591	TCT GAG TTG GTT GGN NNT GTA CCC ACG GTA T	64
p1-rev-mut592	CTT CTG AGT TGG TNN NCC CTG TAC CCA CG	64
p1-rev-mut593	TAT AGC TTC TGA GTT NNN TGG CCC TGT ACC CA	64
p1-rev-mut594	GGT ATA GCT TCT GAN NNG GTT GGC CCT GTA C	64
p1-rev-mut595	CTG GTA TAG CTT CNN NGT TGG TTG GCC CT	64
p1-rev-mut596	AGT GCT GGT ATA GCN NNT GAG TTG GTT GGC	64
p1-rev-mut597	AGT GAG TGC TGG TAT NNN TTC TGA GTT GGT TGG	63
p1-rev-mut598	CAG TGA GTG CTG GNN NAG CTT CTG AGT TG	63
p1-rev-mut599	GCA GCA GTG AGT GCN NNT ATA GCT TCT GAG T	63
p1-rev-mut600	CTC AGC AGC AGT GAG NNN TGG TAT AGC TTC TG	63
p1-rev-mut601	GTC TCA GCA GCA GTN NNT GCT GGT ATA GCT T	64
p1-rev-mut602	CGT CTC AGC AGC NNN GAG TGC TGG TAT	65
p1-rev-mut603	ACC CGT CTC AGC NNN AGT GAG TGC TG	65
p1-rev-mut604	GTG ACC CGT CTC NNN AGC AGT GAG TG	63
p1-rev-mut605	GTG TGA CCC GTN NNA GCA GCA GTG A	64
p1-rev-mut606	TGA CGT GTG ACC NNN CTC AGC AGC AG	65
p1-rev-mut607	TTG TGA CGT GTG NNN CGT CTC AGC AG	64
p1-rev-mut608	CTA CTT GTG ACG TNN NAC CCG TCT CAG CA	64
p1-rev-mut609	GCA CTA CTT GTG ANN NGT GAC CCG TCT CA	64
p1-rev-mut610	GGC ACT ACT TGN NNC GTG TGA CCC G	64
p1-rev-mut611	ACC CGG CAC TAC NNN TGA CGT GTG AC	65
p1-rev-mut612	TCA CCC GGC ACN NNT TGT GAC GTG T	66
p1-rev-mut613	ATA GTG TCA CCC GGN NNT ACT TGT GAC GTG	63
p1-rev-mut614	CTG CAT AGT GTC ACC NNN CAC TAC TTG TGA CG	64
p1-rev-mut615	GTC TGC ATA GTG TCN NNC GGC ACT ACT TGT	64
p1-rev-mut616	GTG TCT GCA TAG TNN NAC CCG GCA CTA CT	64
p1-rev-mut617	CGT GTC TGC ATN NNG TCA CCC GGC A	66
p1-rev-mut618	TGG CGT GTC TGN NNA GTG TCA CCC G	66
p1-rev-mut619	TTA ACG TGG CGT GTN NNC ATA GTG TCA CCC	64
p1-rev-mut620	TTC TTA ACG TGG CGN NNC TGC ATA GTG TCA	64
p1-rev-mut621	GGT AGT TCT TAA CGT GNN NTG TCT GCA TAG TGT CA	63
p1-rev-mut622	AAT GGT AGT TCT TAA CNN NGC GTG TCT GCA TAG TG	63
p1-rev-mut623	GAA TGG TAG TTC TTN NNG TGG CGT GTC TGC	63
p1-rev-mut624	CCT TGA ATG GTA GTT NNN AAC GTG GCG TGT CT	64
p1-rev-mut625	GAC CTT GAA TGG TAN NNC TTA ACG TGG CGT G	63
p1-rev-mut626	TCG GAC CTT GAA TGN NNG TTC TTA ACG TGG	62
p1-rev-mut627	TTG ACT CGG ACC TTG ANN NGT AGT TCT TAA CGT G	63
p1-rev-mut628	TGG TTG ACT CGG ACC TNN NAT GGT AGT TCT TAA C	62
p1-rev-mut629	CTC TAT GGT TGA CTC GGA NNN TGA ATG GTA GTT CTT AAC	62
p1-rev-mut630	TTC TCT ATG GTT GAC TCN NNC CTT GAA TGG TAG TTC T	63
p1-rev-mut631	AAG TTC TCT ATG GTT GAN NNG GAC CTT GAA TGG TAG T	63
p1-rev-mut632	GGA AGT TCT CTA TGG TNN NCT CGG ACC TTG AAT G	63
p1-rev-mut633	ACA TAG GAA GTT CTC TAT NNN TGA CTC GGA CCT TGA AT	62
p1-rev-mut634	CAT AGG AAG TTC TCN NNG GTT GAC TCG GAC C	63
p1-rev-mut635	GAC CTA CAT AGG AAG TTN NNT ATG GTT GAC TCG GAC	62
p1-rev-mut636	CTG ACC TAC ATA GGA ANN NCT CTA TGG TTG ACT CG	62
p1-rev-mut637	CAT GCT GAC CTA CAT AGN NNG TTC TCT ATG GTT GAC T	63
p1-rev-mut638	GCA TGC TGA CCT ACA NNN GAA GTT CTC TAT GGT	63
p1-rev-mut639	CAC GCA TGC TGA CCT NNN TAG GAA GTT CTC TAT	63
p1-rev-mut640	AAG TAC ACG CAT GCT GAN NNA CAT AGG AAG TTC TCT A	63
p1-rev-mut641	GTA AAG TAC ACG CAT GCN NNC CTA CAT AGG AAG TTC	63
p1-rev-mut642	CCG TAA AGT ACA CGC ANN NTG ACC TAC ATA GGA AG	63
p1-rev-mut643	TAC TCC GTA AAG TAC ACN NNT GCT GAC CTA CAT AGG A	63
p1-rev-mut644	TTT TAT ACT CCG TAA AGT ANN NGC ATG CTG ACC TAC ATA GG	63
p1-rev-mut645	TTT TTA TAC TCC GTA AAN NNC ACG CAT GCT GAC CTA C	63
p1-rev-mut646	AGT TTT TAT ACT CCG TNN NGT ACA CGC ATG CTG A	63
p1-rev-mut647	CCT GAG TTT TTA TAC TCN NNA AAG TAC ACG CAT GCT G	62
p1-rev-mut648	GCA CCT GAG TTT TTA TAN NNC GTA AAG TAC ACG CAT G	62
p1-rev-mut649	TGG CAC CTG AGT TTT TNN NCT CCG TAA AGT ACA C	63
p1-rev-mut650	GCT TGG CAC CTG AGT TNN NAT ACT CCG TAA AGT AC	63
p1-rev-mut651	CCG CTT GGC ACC TGA NNN TTT ATA CTC CGT AAA	63
p1-rev-mut652	TAC CGC TTG GCA CCN NNG TTT TTA TAC TCC	63
p1-rev-mut653	CAG CAT ACC GCT TGG CNN NTG AGT TTT TAT ACT C	62
p1-rev-mut654	CCA TTC AGC ATA CCG CTT NNN ACC TGA GTT TTT ATA CT	63
p1-rev-mut655	ATT CAG CAT ACC GNN NGG CAC CTG AGT TT	64
p1-rev-mut656	ACC CAT TCA GCA TAN NNC TTG GCA CCT GAG	64
p1-rev-mut657	ACC CAT TCA GCN NNC CGC TTG GCA C	67
p1-rev-mut658	TGT TAA TAC CCA TTC NNN ATA CCG CTT GGC ACC	64
p1-rev-mut659	TGG TGT TAA TAC CCA NNN AGC ATA CCG CTT GG	64
p1-rev-mut660	GTC GTG GTG TTA ATA CNN NTT CAG CAT ACC GCT T	63
p1-rev-mut661	TTG TCG TGG TGT TAA NNN CCA TTC AGC ATA CC	62
p1-rev-mut662	CTT GTC GTG GTG TNN NTA CCC ATT CAG CA	63
p1-rev-mut663	TGC TGC TTG TCG TGG NNN TAA TAC CCA TTC AG	64
p1-rev-mut664	GTT GTG CTG CTT GTC GNN NTG TTA ATA CCC ATT C	63
p1-rev-mut665	CTA AGT TGT GCT GCT TGN NNT GGT GTT AAT ACC CAT	63
p1-rev-mut666	TCC TAA GTT GTG CTG CNN NTC GTG GTG TTA ATA C	63
p1-rev-mut667	TTT CTC CTA AGT TGT GCN NNT TGT CGT GGT GTT AAT A	62
p1-rev-mut668	CTT TCT CCT AAG TTG NNN TGC TTG TCG TGG TGT	63
p1-rev-mut669	TAG CTT TCT CCT AAG NNN TGC TGC TTG TCG TG	63
p1-rev-mut670	TTC TAG CTT TCT CCT NNN TTG TGC TGC TTG TC	62
p1-rev-mut671	AAA GAA TTC TAG CTT TCT NNN AAG TTG TGC TGC TTG TCG	63
p1-rev-mut672	GGT AAA GAA TTC TAG CTT NNN CCT AAG TTG TGC TGC TT	63
p1-rev-mut97	CAC CAC GTT GGC NNN TTC CTG AGT CG	64
p1-rev-mut98	CAC CAC CAC GTT NNN GCA TTC CTG AGT	64
p1-rev-mut99	CCC ACC ACC ACN NNG GCG CAT TCC T	68
p1-rev-mut100	TAG CCC ACC ACN NNG TTG GCG CAT T	66
p1-rev-mut101	CCA TAG CCC ACN NNC ACG TTG GCG C	67
p1-rev-mut102	ATA CTC CAT AGC CNN NCA CCA CGT TGG C	65
p1-rev-mut103	GCC ATA CTC CAT ANN NCA CCA CCA CGT TG	63
p1-rev-mut104	GGC CAT ACT CCN NNG CCC ACC ACC A	68
p1-rev-mut105	ATA ATC TGG CCA TAC NNN ATA GCC CAC CAC CA	64
p1-rev-mut106	TAG ATA ATC TGG CCA NNN TCC ATA GCC CAC CA	64
p1-rev-mut107	TCC TTT AGA TAA TCT GGN NNT ACT CCA TAG CCC ACC	63
p1-rev-mut108	CAC TAT CCT TTA GAT AAT CNN NCC ATA CTC CAT AGC CCA C	63
p1-rev-mut109	CTC ACT ATC CTT TAG ATA NNN TGG CCA TAC TCC ATA GCC	63
p1-rev-mut110	CCT CAC TAT CCT TTA GNN NAT CTG GCC ATA CTC CA	63
p1-rev-mut111	TGT TGC CTC ACT ATC CTT NNN ATA ATC TGG CCA TAC TC	63
p1-rev-mut112	GCT GTT GCC TCA CTA TCN NNT AGA TAA TCT GGC CAT A	63
p1-rev-mut113	CTG CTG TTG CCT CAC TNN NCT TTA GAT AAT CTG GC	63
p1-rev-mut114	TCC TCT GCT GTT GCC TCN NNA TCC TTT AGA TAA TCT	63
p1-rev-mut115	TGG TCC TCT GCT GTT GCN NNA CTA TCC TTT AGA TAA T	63
p1-rev-mut116	GTT GGT CCT CTG CTG TNN NCT CAC TAT CCT TTA GA	63
p1-rev-mut117	GTT GGT CCT CTG CNN NTG CCT CAC TAT CC	64
p1-rev-mut118	CGG TTG GTC CTC NNN TGT TGC CTC ACT	65
p1-rev-mut119	GTC GGT TGG TCN NNT GCT GTT GCC T	64
p1-rev-mut120	TTG GGT CGG TTG NNN CTC TGC TGT TG	64
p1-rev-mut121	GGT TGG GTC GGN NNG TCC TCT GCT G	66
p1-rev-mut122	GTC TGG TTG GGT NNN TTG GTC CTC TGC	64
p1-rev-mut123	AAC GTC TGG TTG NNN CGG TTG GTC CT	65
p1-rev-mut124	GCA ACG TCT GGN NNG GTC GGT TGG T	66
p1-rev-mut125	GTG GCA ACG TCN NNT TGG GTC GGT T	65
p1-rev-mut126	ACA TGT GGC AAC NNN TGG TTG GGT CG	64
p1-rev-mut127	CCT ACA TGT GGC NNN GTC TGG TTG GGT	65
p1-rev-mut128	GTA TAG AAC CTA CAT GTN NNA ACG TCT GGT TGG GTC	62
p1-rev-mut129	GGT ATA GAA CCT ACA NNN GGC AAC GTC TGG TTG	63
p1-rev-mut130	AAG GGT ATA GAA CCT NNN TGT GGC AAC GTC TG	63
p1-rev-mut131	AGT CAA GGG TAT AGA ANN NAC ATG TGG CAA CGT C	63
p1-rev-mut132	CAG AGT CAA GGG TAT ANN NCC TAC ATG TGG CAA C	63
p1-rev-mut133	CAC AGA GTC AAG GGT NNN GAA CCT ACA TGT GG	63
p1-rev-mut134	CAT TGC ACA GAG TCA AGN NNA TAG AAC CTA CAT GTG G	63
p1-rev-mut135	CCA TTG CAC AGA GTC NNN GGT ATA GAA CCT ACA	63
p1-rev-mut136	TTC TGC CAT TGC ACA GAN NNA AGG GTA TAG AAC CTA	63
p1-rev-mut137	TTT TCT GCC ATT GCA CNN NGT CAA GGG TAT AGA A	63
p1-rev-mut138	GAG GTT TTC TGC CAT TGN NNA GAG TCA AGG GTA TAG A	63
p1-rev-mut139	GAG GTT TTC TGC CAN NNC ACA GAG TCA AGG	63
p1-rev-mut140	TGG TGA GGT TTT CTG NNN TTG CAC AGA GTC AA	64
p1-rev-mut141	CCT GGT GAG GTT TTN NNC CAT TGC ACA GAG T	64
p1-rev-mut142	ATC CTG GTG AGG TNN NCT GCC ATT GCA C	65
p1-rev-mut143	CAC CAT CCT GGT GAN NNT TTC TGC CAT TGC	64
p1-rev-mut144	CCA CCA TCC TGG NNN GGT TTT CTG CCA	65
p1-rev-mut145	TTC CAC CAC CAT CCN NNT GAG GTT TTC TGC	64
p1-rev-mut146	GCT TCC ACC ACC ANN NTG GTG AGG TTT TC	64
p1-rev-mut147	CAG CTT CCA CCA NNN TCC TGG TGA GGT	65
p1-rev-mut148	GGC AGC TTC CAN NNC CAT CCT GGT G	65
p1-rev-mut149	ATC GGG CAG CTT NNN CCA CCA TCC TG	66
p1-rev-mut150	GCA TCG GGC AGN NNC CAC CAC CAT C	67
p1-rev-mut151	CAA AGC ATC GGG NNN CTT CCA CCA CC	65
p1-rev-mut152	TCG ACA AAG CAT CNN NCA GCT TCC ACC A	64
p1-rev-mut153	TTC GAC AAA GCN NNG GGC AGC TTC C	65
p1-rev-mut154	CCT AAG TTC GAC AAN NNA TCG GGC AGC TTC	63
p1-rev-mut155	GTC CTA AGT TCG ANN NAG CAT CGG GCA G	63
p1-rev-mut156	AAA CAG TCC TAA GTT NNN CAA AGC ATC GGG CA	64
p1-rev-mut157	CCA AAC AGT CCT AAN NNC GAC AAA GCA TCG G	63
p1-rev-mut158	CCC AAA CAG TCC NNN GTT CGA CAA AGC	63
p1-rev-mut159	GTT CTG CCC AAA CAG NNN TAA GTT CGA CAA AGC	63
p1-rev-mut160	CAT GTT CTG CCC AAA NNN TCC TAA GTT CGA CAA	62
p1-rev-mut161	TGC ATG TTC TGC CCN NNC AGT CCT AAG TTC	64
p1-rev-mut162	TGG TAC TGC ATG TTC TGN NNA AAC AGT CCT AAG TTC	63
p1-rev-mut163	GTG GTA CTG CAT GTT NNN CCC AAA CAG TCC TAA	63
p1-rev-mut164	TAG TGG TAC TGC ATN NNC TGC CCA AAC AGT C	64
p1-rev-mut165	CTA AGT AGT GGT ACT GNN NGT TCT GCC CAA ACA G	63
p1-rev-mut166	GCC TAA GTA GTG GTA NNN CAT GTT CTG CCC AAA	63
p1-rev-mut167	GGC CTA AGT AGT GNN NCT GCA TGT TCT GC	63
p1-rev-mut168	CAG TTC GGC CTA AGT ANN NGT ACT GCA TGT TCT G	63
p1-rev-mut169	CAG TTC GGC CTA ANN NGT GGT ACT GCA TG	63
p1-rev-mut170	CCC AGT TCG GCC NNN GTA GTG GTA CTG	65
p1-rev-mut171	CGG TAT ACC CAG TTC GNN NTA AGT AGT GGT ACT G	62
p1-rev-mut172	GTA CGG TAT ACC CAG TNN NGC CTA AGT AGT GGT AC	63
p1-rev-mut173	ATG TAC GGT ATA CCC NNN TCG GCC TAA GTA GTG	63
p1-rev-mut174	GCA CAT GTA CGG TAT ANN NAG TTC GGC CTA AGT AG	62
p1-rev-mut175	CAC ATG TAC GGT NNN CCC AGT TCG GC	64
p1-rev-mut176	CAC TGC ACA TGT ACN NNA TAC CCA GTT CGG	63
p1-rev-mut177	ATT GCA CTG CAC ATG NNN GGT ATA CCC AGT TC	64
p1-rev-mut178	GCA TTG CAC TGC ACN NNT ACG GTA TAC CCA	64
p1-rev-mut179	TAG ATG CAT TGC ACT GNN NAT GTA CGG TAT ACC CA	64
p1-rev-mut180	AAC TTA GAT GCA TTG CAN NNC ACA TGT ACG GTA TAC C	63
p1-rev-mut181	GGA ACT TAG ATG CAT TNN NCT GCA CAT GTA CGG TA	63
p1-rev-mut182	TGG AAC TTA GAT GCN NNG CAC TGC ACA TGT A	64
p1-rev-mut183	CTT GGT GGA ACT TAG ANN NAT TGC ACT GCA CAT G	63
p1-rev-mut184	CTT GGT GGA ACT TNN NTG CAT TGC ACT GC	63
p1-rev-mut185	CAT CCT TGG TGG AAN NNA GAT GCA TTG CAC T	63
p1-rev-mut186	CAA GCA TCC TTG GTG NNN CTT AGA TGC ATT GC	63
p1-rev-mut187	ACT AGC AAG CAT CCT TGN NNG AAC TTA GAT GCA TTG	63
p1-rev-mut188	CTA CTA GCA AGC ATC CNN NGT GGA ACT TAG ATG C	63
p1-rev-mut189	CAC ACT ACT AGC AAG CAN NNT TGG TGG AAC TTA GAT G	63
p1-rev-mut190	ACA CAC ACT ACT AGC AAN NNT CCT TGG TGG AAC TTA	63
p1-rev-mut191	TAC ACA CAC TAC TAG NNN GCA TCC TTG GTG GAA	64
p1-rev-mut192	GGT ACA CAC ACT ACN NNC AAG CAT CCT TGG T	64
p1-rev-mut385	CAA CAT TTT GGA CTG GNN NAA CTG AGT CAA CCT CA	63
p1-rev-mut386	CTC CAA CAT TTT GGA CNN NGA CAA CTG AGT CAA C	63
p1-rev-mut387	TCT CTC CAA CAT TTT GNN NTG GGA CAA CTG AGT C	63
p1-rev-mut388	CTT CTC TCC AAC ATT NNN GAC TGG GAC AAC TGA	63
p1-rev-mut389	ACC TTC TCT CCA ACN NNT TGG ACT GGG ACA A	65
p1-rev-mut390	GTT GAC CTT CTC TCC NNN ATT TTG GAC TGG GAC	63
p1-rev-mut391	ATA GAG TTG ACC TTC TCN NNA ACA TTT TGG ACT GGG A	63
p1-rev-mut392	TCC ATA GAG TTG ACC TTN NNT CCA ACA TTT TGG ACT G	63
p1-rev-mut393	GCT TCC ATA GAG TTG ACN NNC TCT CCA ACA TTT TGG	63
p1-rev-mut394	GGT ATG CTT CCA TAG AGT TNN NCT TCT CTC CAA CAT TTT G	63
p1-rev-mut395	GGT ATG CTT CCA TAG ANN NGA CCT TCT CTC CAA CA	63
p1-rev-mut396	CTG GTA TGC TTC CAT NNN GTT GAC CTT CTC TCC	63
p1-rev-mut397	GGT ATC TGG TAT GCT TCN NNA GAG TTG ACC TTC TCT	63
p1-rev-mut398	ACA GGT ATC TGG TAT GCN NNC ATA GAG TTG ACC TTC	63
p1-rev-mut399	CTC ACA GGT ATC TGG TAN NNT TCC ATA GAG TTG ACC T	63
p1-rev-mut400	GAT CTC ACA GGT ATC TGN NNT GCT TCC ATA GAG TTG A	63
p1-rev-mut401	TTG GAT CTC ACA GGT ATN NNG TAT GCT TCC ATA GAG T	63
p1-rev-mut402	TTG GAT CTC ACA GGN NNC TGG TAT GCT TCC	64
p1-rev-mut403	CTT CGT TGG ATC TCA CNN NTA TCT GGT ATG CTT CC	63
p1-rev-mut404	GAT CCT TCG TTG GAT CTN NNA GGT ATC TGG TAT GCT T	63
p1-rev-mut405	CAG ATC CTT CGT TGG ANN NCA CAG GTA TCT GGT AT	63
p1-rev-mut406	TTC CAG ATC CTT CGT TNN NTC TCA CAG GTA TCT G	62
p1-rev-mut407	CGT TCC AGA TCC TTC NNN GGA TCT CAC AGG TAT	64
p1-rev-mut408	GCG TTC CAG ATC CNN NGT TGG ATC TCA CA	64
p1-rev-mut409	ATA CTT GCG TTC CAG ANN NTT CGT TGG ATC TCA C	63
p1-rev-mut410	GAA TAC TTG CGT TCC NNN TCC TTC GTT GGA TCT	63
p1-rev-mut411	CCG AAT ACT TGC GTN NNA GAT CCT TCG TTG G	63
p1-rev-mut412	GAA AGC CGA ATA CTT GNN NTC CAG ATC CTT CGT T	63
p1-rev-mut413	GGA AAG CCG AAT ACN NNC GTT CCA GAT CCT T	64
p1-rev-mut414	GTG GAA AGC CGA ANN NTT GCG TTC CAG AT	64
p1-rev-mut415	GCA GTG GAA AGC CNN NTA CTT GCG TTC C	64
p1-rev-mut416	TGG TTG CAG TGG AAA NNN GAA TAC TTG CGT TC	63
p1-rev-mut417	CTG GTT GCA GTG GNN NGC CGA ATA CTT G	64
p1-rev-mut418	GTA CCC TGG TTG CAG NNN AAA GCC GAA TAC TT	64
p1-rev-mut419	GAG TAC CCT GGT TGN NNT GGA AAG CCG AAT A	64
p1-rev-mut420	TTG AGT ACC CTG GNN NCA GTG GAA AGC C	64
p1-rev-mut421	ACA CTT GAG TAC CCN NNT TGC AGT GGA AAG C	64
p1-rev-mut422	CTA AAA ACA CTT GAG TAN NNT GGT TGC AGT GGA AAG C	62
p1-rev-mut423	ACT AAA AAC ACT TGA NNN CCC TGG TTG CAG TG	63
p1-rev-mut424	CCG ACT AAA AAC ACT NNN GTA CCC TGG TTG CA	64
p1-rev-mut425	CGT CCG ACT AAA AAC NNN TGA GTA CCC TGG TTG	63
p1-rev-mut426	GAG CGT CCG ACT AAA NNN ACT TGA GTA CCC TG	63
p1-rev-mut427	TAG GAG CGT CCG ACT NNN AAC ACT TGA GTA CC	64
p1-rev-mut428	TCC TAG GAG CGT CCG NNN AAA AAC ACT TGA GTA	64
p1-rev-mut429	ATC TCT CCT AGG AGC GTN NNA CTA AAA ACA CTT GAG T	63
p1-rev-mut430	AAG ATC TCT CCT AGG AGN NNC CGA CTA AAA ACA CTT G	63
p1-rev-mut431	TTC AAG ATC TCT CCT AGN NNC GTC CGA CTA AAA ACA	63
p1-rev-mut432	TTC AAG ATC TCT CCN NNG AGC GTC CGA CTA A	64
p1-rev-mut433	GTA TAA TAG TTC AAG ATC TCN NNT AGG AGC GTC CGA CTA AAA	62
p1-rev-mut434	TGT ATA ATA GTT CAA GAT NNN TCC TAG GAG CGT CCG AC	62
p1-rev-mut435	TGT GTA TAA TAG TTC AAN NNC TCT CCT AGG AGC GTC C	63
p1-rev-mut436	CCA ATG TGT ATA ATA GTT NNN GAT CTC TCC TAG GAG CGT	62
p1-rev-mut437	CTG ACC AAT GTG TAT AAT ANN NCA AGA TCT CTC CTA GGA GC	62
p1-rev-mut438	GCC TGA CCA ATG TGT ATA NNN GTT CAA GAT CTC TCC TA	63
p1-rev-mut439	CTG CCT GAC CAA TGT GTN NNA TAG TTC AAG ATC TCT C	63
p1-rev-mut440	TTA TGC TGC CTG ACC AAT GNN NAT AAT AGT TCA AGA TCT C	62
p1-rev-mut441	GCT TTA TGC TGC CTG ACC ANN NTG TAT AAT AGT TCA AGA T	62
p1-rev-mut442	GTA AGC TTT ATG CTG CCT GAN NNA TGT GTA TAA TAG TTC AAG A	62
p1-rev-mut443	CGT AAG CTT TAT GCT GCC NNN CCA ATG TGT ATA ATA GT	63
p1-rev-mut444	ACA TAA ACG TAA GCT TTA TGC TNN NTG ACC AAT GTG TAT AAT AGT T	62
p1-rev-mut445	ACA TAA ACG TAA GCT TTA TNN NGC CTG ACC AAT GTG TAT A	62
p1-rev-mut446	CAT AAA CGT AAG CTT NNN GCT GCC TGA CCA ATG	63
p1-rev-mut447	CAG AAC ATA AAC GTA AGN NNT ATG CTG CCT GAC CAA T	63
p1-rev-mut448	CAC AGA ACA TAA ACG TNN NCT TTA TGC TGC CTG AC	62
p1-rev-mut449	GAA CCA CAG AAC ATA AAN NNA AGC TTT ATG CTG CCT G	63
p1-rev-mut450	CGA ACC ACA GAA CAT NNN CGT AAG CTT TAT GCT	62
p1-rev-mut451	GGC CGA ACC ACA GAA NNN AAA CGT AAG CTT TAT	63
p1-rev-mut452	ATG GCC GAA CCA CAN NNC ATA AAC GTA AGC T	64
p1-rev-mut453	CCA TGG CCG AAC CNN NGA ACA TAA ACG TA	63
p1-rev-mut454	GTA GCC ATG GCC GAN NNA CAG AAC ATA AAC G	63
p1-rev-mut455	CCA GTA GCC ATG GCN NNA CCA CAG AAC ATA A	64
p1-rev-mut456	AAT TTT CCA GTA GCC ATN NNC GAA CCA CAG AAC ATA A	63
p1-rev-mut457	ATT TTC CAG TAG CNN NGG CCG AAC CAC A	65
p1-rev-mut458	AGG AAT TTT CCA GTN NNC ATG GCC GAA CCA	64
p1-rev-mut459	AAA AGG AAT TTT CCN NNA GCC ATG GCC GAA C	64
p1-rev-mut460	GCC AAA AGG AAT TTN NNA GTA GCC ATG GCC G	64
p1-rev-mut461	GTA TGC CAA AAG GAA NNN TCC AGT AGC CAT GG	63
p1-rev-mut462	GTG AGT ATG CCA AAA GNN NTT TTC CAG TAG CCA TG	63
p1-rev-mut463	GTG GTG AGT ATG CCA ANN NGA ATT TTC CAG TAG C	63
p1-rev-mut464	CTG GTG GTG AGT ATG CNN NAA GGA ATT TTC CAG TA	63
p1-rev-mut465	CAC CTG GTG GTG AGT ANN NCA AAA GGA ATT TTC CA	63
p1-rev-mut466	CAC CTG GTG GTG ANN NTG CCA AAA GGA AT	63
p1-rev-mut467	CAG CAC CTG GTG GNN NGT ATG CCA AAA G	64
p1-rev-mut468	CTC CAG CAC CTG GNN NTG AGT ATG CCA AA	64
p1-rev-mut469	AGC TCC AGC ACC NNN TGG TGA GTA TGC	65
p1-rev-mut470	GTA GGA GCT CCA GCN NNT GGT GGT GAG TAT	65
p1-rev-mut471	TTG TAG GAG CTC CNN NAC CTG GTG GTG A	65
p1-rev-mut472	TTT TTG TAG GAG CNN NAG CAC CTG GTG GT	64
p1-rev-mut473	CCC TTT TTG TAG GNN NTC CAG CAC CTG GT	64
p1-rev-mut474	TCA ACC CTT TTT GTN NNA GCT CCA GCA CCT G	64
p1-rev-mut475	GCA TCA ACC CTT TTN NNA GGA GCT CCA GCA	65
p1-rev-mut476	CAT AGC ATC AAC CCT NNN TGT AGG AGC TCC AG	63
p1-rev-mut477	CAA GCA TAG CAT CAA CNN NTT TTG TAG GAG CTC CA	63
p1-rev-mut478	TAC CAA GCA TAG CAT CNN NCC TTT TTG TAG GAG C	63
p1-rev-mut479	GAG TAC CAA GCA TAG CNN NAA CCC TTT TTG TAG GA	63
p1-rev-mut480	TAC ATG AGT ACC AAG CAT NNN ATC AAC CCT TTT TGT AGG	62
p1-rev-mut289	GAT AAC CAT TAG GGT GAC NNN GTT ATG CCT AAA CAT GT	62
p1-rev-mut290	GGG ATA ACC ATT AGG GTN NNG TTG TTA TGC CTA AAC A	63
p1-rev-mut291	AAA TGG GAT AAC CAT TAG NNN GAC GTT GTT ATG CCT AAA	62
p1-rev-mut292	CAA ATG GGA TAA CCA TNN NGG TGA CGT TGT TAT GC	63
p1-rev-mut293	CGG TAC AAA TGG GAT AAC NNN TAG GGT GAC GTT GTT AT	63
p1-rev-mut294	CGG TAC AAA TGG GAT NNN CAT TAG GGT GAC GTT	63
p1-rev-mut295	CTA GCG GTA CAA ATG GNN NAA CCA TTA GGG TGA C	63
p1-rev-mut296	GTA ATC TAG CGG TAC AAA NNN GAT AAC CAT TAG GGT GAC	62
p1-rev-mut297	CAG TAA TCT AGC GGT ACN NNT GGG ATA ACC ATT AGG G	63
p1-rev-mut298	GGC AGT AAT CTA GCG GNN NAA ATG GGA TAA CCA TT	63
p1-rev-mut299	CCA GGG CAG TAA TCT AGN NNT ACA AAT GGG ATA ACC A	63
p1-rev-mut300	CAG GGC AGT AAT CNN NCG GTA CAA ATG GG	63
p1-rev-mut301	GAC CCA GGG CAG TAN NNT AGC GGT ACA AAT G	64
p1-rev-mut302	GGA CCC AGG GCA NNN ATC TAG CGG TAC	65
p1-rev-mut303	GGT GGA CCC AGG NNN GTA ATC TAG CGG	65
p1-rev-mut304	ACG TGG TGG ACC CNN NGC AGT AAT CTA G	64
p1-rev-mut305	ACG TAC GTG GTG GAN NNA GGG CAG TAA TCT A	64
p1-rev-mut306	ACG TAC GTG GTN NNC CCA GGG CAG T	67
p1-rev-mut307	GGG ACG TAC GTN NNG GAC CCA GGG C	68
p1-rev-mut308	TAA TTG GGA CGT ANN NGG TGG ACC CAG G	64
p1-rev-mut309	CGT AAT TGG GAC NNN CGT GGT GGA CC	64
p1-rev-mut310	TGA CCG TAA TTG GNN NGT ACG TGG TGG AC	64
p1-rev-mut311	ATC GTG ACC GTA ATN NNG ACG TAC GTG GTG	63
p1-rev-mut312	CTA TCG TGA CCG TNN NTG GGA CGT ACG T	64
p1-rev-mut313	GGG CTA TCG TGA CNN NAA TTG GGA CGT AC	63
p1-rev-mut314	ATT GGG GCT ATC GTN NNC GTA ATT GGG ACG	64
p1-rev-mut315	CAC ATT GGG GCT ATN NNG ACC GTA ATT GGG A	64
p1-rev-mut316	ACA CAT TGG GGC NNN CGT GAC CGT AAT	65
p1-rev-mut317	GGC ACA CAT TGG NNN TAT CGT GAC CGT	63
p1-rev-mut318	CTC GGC ACA CAT NNN GGC TAT CGT GAC	64
p1-rev-mut319	GTA CTC GGC ACA NNN TGG GGC TAT CGT	64
p1-rev-mut320	CAT TGT ACT CGG CNN NCA TTG GGG CTA TC	63
p1-rev-mut321	GTA ACC CAT TGT ACT CNN NAC ACA TTG GGG CTA TC	63
p1-rev-mut322	CGT AAC CCA TTG TAN NNG GCA CAC ATT GGG	63
p1-rev-mut323	TAA ACG TAA CCC ATT NNN CTC GGC ACA CAT TG	63
p1-rev-mut324	CTA AAC GTA ACC CNN NGT ACT CGG CAC AC	63
p1-rev-mut325	CCC TGC TAA ACG TAA NNN ATT GTA CTC GGC AC	63
p1-rev-mut326	GCC CTG CTA AAC GNN NCC CAT TGT ACT C	64
p1-rev-mut327	CTG GTG CCC TGC TAA NNN TAA CCC ATT GTA CTC	64
p1-rev-mut328	TGG TGC CCT GCN NNA CGT AAC CCA T	65
p1-rev-mut329	GCC CTG GTG CCC NNN TAA ACG TAA CC	64
p1-rev-mut330	GGT AAG CCC TGG TGN NNT GCT AAA CGT AAC	63
p1-rev-mut331	TGG TAA GCC CTG NNN CCC TGC TAA ACG	65
p1-rev-mut332	GTT GGT AAG CCN NNG TGC CCT GCT A	64
p1-rev-mut333	CAT GGT TGG TAA NNN CTG GTG CCC TGC	64
p1-rev-mut334	TTC ATG GTT GGN NNG CCC TGG TGC C	67
p1-rev-mut335	GGA GTA TTC ATG GTN NNT AAG CCC TGG TGC C	64
p1-rev-mut336	CCC GGA GTA TTC ATN NNT GGT AAG CCC TGG	64
p1-rev-mut337	TCC CCG GAG TAT TNN NGG TTG GTA AGC C	64
p1-rev-mut338	GCT CCC CGG AGT NNN CAT GGT TGG TAA	65
p1-rev-mut339	ACA GCT CCC CGG NNN ATT CAT GGT TGG	65
p1-rev-mut340	GAA ATT GAC AGC TCC CNN NAG TAT TCA TGG TTG GT	63
p1-rev-mut341	GTC AGA AAT TGA CAG CTN NNC GGA GTA TTC ATG GTT	63
p1-rev-mut342	GAT GTC AGA AAT TGA CAN NNC CCC GGA GTA TTC ATG	63
p1-rev-mut343	GAT GTC AGA AAT TGN NNG CTC CCC GGA GTA T	64
p1-rev-mut344	CTG ATG TCA GAA ANN NAC AGC TCC CCG GA	64
p1-rev-mut345	CGT CTG ATG TCA GNN NTT GAC AGC TCC CC	64
p1-rev-mut346	GGA AGT CGT CTG ATG TNN NAA ATT GAC AGC TCC C	63
p1-rev-mut347	ATT GGA AGT CGT CTG ANN NCA GAA ATT GAC AGC TC	63
p1-rev-mut348	GTG ATT GGA AGT CGT CNN NTG TCA GAA ATT GAC AG	62
p1-rev-mut349	GGA TGG TGA TTG GAA GTC NNN TGA TGT CAG AAA TTG AC	63
p1-rev-mut350	CGG ATG GTG ATT GGA ANN NGT CTG ATG TCA GAA AT	63
p1-rev-mut351	CGG ATG GTG ATT GNN NGT CGT CTG ATG TC	63
p1-rev-mut352	GGC GGA TGG TGA NNN GAA GTC GTC TGA	64
p1-rev-mut353	CAT GGC GGA TGG NNN TTG GAA GTC GTC	64
p1-rev-mut354	CGG CAT GGC GGA NNN TGA TTG GAA GTC	64
p1-rev-mut355	TGC GGC ATG GCN NNT GGT GAT TGG A	66
p1-rev-mut356	TCA TAT TGC GGC ATN NNG GAT GGT GAT TGG A	64
p1-rev-mut357	GTC ATA TTG CGG NNN GGC GGA TGG TG	65
p1-rev-mut358	TGA CGT CAT ATT GNN NCA TGG CGG ATG GT	64
p1-rev-mut359	GTG ACG TCA TAN NNC GGC ATG GCG G	65
p1-rev-mut360	GGT GTG ACG TCN NNT TGC GGC ATG G	65
p1-rev-mut361	ATC TCT GGT GTG ACN NNA TAT TGC GGC ATG	63
p1-rev-mut362	CTC ATC TCT GGT GTN NNG TCA TAT TGC GGC A	64
p1-rev-mut363	TAT CCT CAT CTC TGG NNN GAC GTC ATA TTG CG	63
p1-rev-mut364	CAG GTA TCC TCA TCT CNN NTG TGA CGT CAT ATT GC	63
p1-rev-mut365	ACC AGG TAT CCT CAT NNN TGG TGT GAC GTC ATA	63
p1-rev-mut366	TCA CCA GGT ATC CTN NNC TCT GGT GTG ACG	64
p1-rev-mut367	CAC CTC ACC AGG TAT NNN CAT CTC TGG TGT GA	64
p1-rev-mut368	CAC CTC ACC AGG NNN CCT CAT CTC TGG	65
p1-rev-mut369	AAG TTT TTC ACC TCA CCN NNT ATC CTC ATC TCT GGT	63
p1-rev-mut370	CAT CAA GTT TTT CAC CTC NNN AGG TAT CCT CAT CTC TG	62
p1-rev-mut371	TCC ATC AAG TTT TTC ACN NNA CCA GGT ATC CTC ATC T	63
p1-rev-mut372	CTA TTT CCA TCA AGT TTT TNN NCT CAC CAG GTA TCC TCA TC	62
p1-rev-mut373	GCT ATT TCC ATC AAG TTN NNC ACC TCA CCA GGT ATC	63
p1-rev-mut374	TCA GCT ATT TCC ATC AAN NNT TTC ACC TCA CCA GGT A	63
p1-rev-mut375	CCT CAG CTA TTT CCA TNN NGT TTT TCA CCT CAC CA	63
p1-rev-mut376	TCA ACC TCA GCT ATT TCN NNC AAG TTT TTC ACC TCA C	63
p1-rev-mut377	GAG TCA ACC TCA GCT ATN NNC ATC AAG TTT TTC ACC T	63
p1-rev-mut378	ACT GAG TCA ACC TCA GCN NNT TCC ATC AAG TTT TTC	63
p1-rev-mut379	GGA CAA CTG AGT CAA CCT CNN NTA TTT CCA TCA AGT TTT T	63
p1-rev-mut380	GGG ACA ACT GAG TCA ACN NNA GCT ATT TCC ATC AAG	63
p1-rev-mut381	TGG GAC AAC TGA GTC NNN CTC AGC TAT TTC CAT	64
p1-rev-mut382	GGA CTG GGA CAA CTG ANN NAA CCT CAG CTA TTT C	63
p1-rev-mut383	GAC TGG GAC AAC NNN GTC AAC CTC AGC	64
p1-rev-mut384	ATT TTG GAC TGG GAC NNN TGA GTC AAC CTC AG	63
p1-rev-mut1	CGT TGA TAC TTG AGC TCC NNN TTT GCT GTA TTC AAC TT	63
p1-rev-mut2	GCG TTG ATA CTT GAG CNN NCA TTT TGC TGT ATT CA	63
p1-rev-mut3	TTT TGC GTT GAT ACT TGN NNT CCC ATT TTG CTG TAT T	62
p1-rev-mut4	CTT TTG CGT TGA TAC NNN AGC TCC CAT TTT GCT	63
p1-rev-mut5	CAG TCT TTT GCG TTG ANN NTT GAG CTC CCA TTT T	63
p1-rev-mut6	CCA GTC TTT TGC GTN NNT ACT TGA GCT CCC	63
p1-rev-mut7	TGC CCC AGT CTT TTG NNN TGA TAC TTG AGC TC	64
p1-rev-mut8	ATG TGC CCC AGT CTT NNN CGT TGA TAC TTG AG	63
p1-rev-mut9	TCA TGT GCC CCA GTN NNT TGC GTT GAT ACT	64
p1-rev-mut10	CTC ATG TGC CCC NNN CTT TTG CGT TGA	64
p1-rev-mut11	CTG GTC TCA TGT GCN NNA GTC TTT TGC GTT G	63
p1-rev-mut12	GCC TGG TCT CAT GNN NCC CAG TCT TTT G	64
p1-rev-mut13	AGC CTG GTC TCN NNT GCC CCA GTC T	67
p1-rev-mut14	CAT TCA GCC TGG TNN NAT GTG CCC CAG T	65
p1-rev-mut15	TAG CAT TCA GCC TNN NCT CAT GTG CCC C	65
p1-rev-mut16	CGC TAG CAT TCA GNN NGG TCT CAT GTG C	64
p1-rev-mut17	TGC CGC TAG CAT TNN NCC TGG TCT CAT G	65
p1-rev-mut18	TTG CCG CTA GCN NNC AGC CTG GTC T	67
p1-rev-mut19	TGG AAT TGC CGC TNN NAT TCA GCC TGG T	65
p1-rev-mut20	ATG ATG GAA TTG CCN NNA GCA TTC AGC CTG	63
p1-rev-mut21	TAG TGA ATG ATG GAA TTN NNG CTA GCA TTC AGC CTG	63
p1-rev-mut22	GTA GTG AAT GAT GGA NNN GCC GCT AGC ATT CA	64
p1-rev-mut23	TTT GTG TAG TGA ATG ATN NNA TTG CCG CTA GCA TTC A	63
p1-rev-mut24	ATA TTT GTG TAG TGA ATN NNG GAA TTG CCG CTA GCA T	63
p1-rev-mut25	ATT AAT ATT TGT GTA GTG NNN GAT GGA ATT GCC GCT AGC	63
p1-rev-mut26	TGT AAT AAT TAA TAT TTG TGT ANN NAA TGA TGG AAT TGC CGC TAG C	62
p1-rev-mut27	CTT GTA ATA ATT AAT ATT TGT NNN GTG AAT GAT GGA ATT GCC GCT	62
p1-rev-mut28	GCA TCC TTG TAA TAA TTA ATA TTN NNG TAG TGA ATG ATG GAA TTG CCG	62
p1-rev-mut29	CGG CAT CCT TGT AAT AAT TAA TNN NTG TGT AGT GAA TGA TGG AAT T	62
p1-rev-mut30	GCG GCA TCC TTG TAA TAA TTN NNA TTT GTG TAG TGA ATG ATG	62
p1-rev-mut31	GAT GCG GCA TCC TTG TAA TAN NNA ATA TTT GTG TAG TGA ATG	62
p1-rev-mut32	GGA TGC GGC ATC CTT GTA NNN ATT AAT ATT TGT GTA GTG	62
p1-rev-mut33	GAG TTG GAT GCG GCA TCC TTN NNA TAA TTA ATA TTT GTG TAG T	62
p1-rev-mut34	CTG AGT TGG ATG CGG CAT CNN NGT AAT AAT TAA TAT TTG TG	62
p1-rev-mut35	GGC TGA GTT GGA TGC GGC NNN CTT GTA ATA ATT AAT AT	63
p1-rev-mut36	CGA TTG GCT GAG TTG GAT GCN NNA TCC TTG TAA TAA TTA ATA	62
p1-rev-mut37	GAT TGG CTG AGT TGG ANN NGG CAT CCT TGT AAT AA	63
p1-rev-mut38	GAT TGG CTG AGT TNN NTG CGG CAT CCT T	64
p1-rev-mut39	CGA TTG GCT GAN NNG GAT GCG GCA T	65
p1-rev-mut40	TGC CGA TTG GCN NNG TTG GAT GCG G	67
p1-rev-mut41	AAA TCC TGC CGA TTN NNT GAG TTG GAT GCG	63
p1-rev-mut42	GAA ATC CTG CCG NNN GGC TGA GTT GGA	65
p1-rev-mut43	CTT GAG TGA AAT CCT GNN NAT TGG CTG AGT TGG AT	63
p1-rev-mut44	GTC TTG AGT GAA ATC NNN CCG ATT GGC TGA GTT	64
p1-rev-mut45	GGT CTT GAG TGA ANN NCT GCC GAT TGG C	64
p1-rev-mut46	CCG GGT CTT GAG TNN NAT CCT GCC GAT TG	65
p1-rev-mut47	CCC GGG TCT TGN NNG AAA TCC TGC C	65
p1-rev-mut48	ACT TGC CCG GGT CNN NAG TGA AAT CCT G	65
p1-rev-mut49	GTG AAC TTG CCC GGN NNT TGA GTG AAA TCC	64
p1-rev-mut50	GTT CTG TGA ACT TGC CNN NGT CTT GAG TGA AAT C	63
p1-rev-mut51	GGT TCT GTG AAC TTN NNC GGG TCT TGA GTG A	64
p1-rev-mut52	TGG TTC TGT GAA NNN GCC CGG GTC TTG	65
p1-rev-mut53	CAC TGG TTC TGT NNN CTT GCC CGG GT	66
p1-rev-mut54	CTT TCA CTG GTT CNN NGA ACT TGC CCG G	64
p1-rev-mut55	GAT ATC TTT CAC TGG NNN TGT GAA CTT GCC CG	63
p1-rev-mut56	ATC ATG ATA TCT TTC ACN NNT TCT GTG AAC TTG CCC G	63
p1-rev-mut57	GAT TTA ATC ATG ATA TCT TTN NNT GGT TCT GTG AAC TTG CCC	62
p1-rev-mut58	AGT GAT TTA ATC ATG ATA TCN NNC ACT GGT TCT GTG AAC TTG	62
p1-rev-mut59	GGT AGT GAT TTA ATC ATG ATN NNT TTC ACT GGT TCT GTG AAC T	62
p1-rev-mut60	GCT GGT AGT GAT TTA ATC ATN NNA TCT TTC ACT GGT TCT GTG	62
p1-rev-mut61	AGA GCT GGT AGT GAT TTA ATN NNG ATA TCT TTC ACT GGT TCT	62
p1-rev-mut62	GAG AGC TGG TAG TGA TTT NNN CAT GAT ATC TTT CAC TGG	62
p1-rev-mut63	AGT TGA GAG CTG GTA GTG ANN NAA TCA TGA TAT CTT TCA CT	62
p1-rev-mut64	GGG AGT TGA GAG CTG GTA GNN NTT TAA TCA TGA TAT CTT TC	62
p1-rev-mut65	GGG GGA GTT GAG AGC TGG NNN TGA TTT AAT CAT GAT AT	63
p1-rev-mut66	GTG GGG GAG TTG AGA GCN NNT AGT GAT TTA ATC ATG	63
p1-rev-mut67	CTG TGG GGG AGT TGA GNN NTG GTA GTG ATT TAA TC	63
p1-rev-mut68	CTA CTG TGG GGG AGT TNN NAG CTG GTA GTG ATT TA	63
p1-rev-mut69	CTA CTG TGG GGG ANN NGA GAG CTG GTA GT	64
p1-rev-mut70	CCT CTA CTG TGG GNN NGT TGA GAG CTG G	64
p1-rev-mut71	CAC TCC TCT ACT GTN NNG GAG TTG AGA GCT G	63
p1-rev-mut72	GCA CTC CTC TAC NNN GGG GGA GTT GAG	64
p1-rev-mut73	CCG CAC TCC TCN NNT GTG GGG GAG T	67
p1-rev-mut74	TGT ATC CGC ACT CNN NTA CTG TGG GGG AG	65
p1-rev-mut75	CAC TGT ATC CGC ANN NCT CTA CTG TGG GG	64
p1-rev-mut76	CCT GTC ACT GTA TCC NNN CTC CTC TAC TGT GG	64
p1-rev-mut77	GCC CTG TCA CTG TAN NNG CAC TCC TCT ACT	65
p1-rev-mut78	GCC CTG TCA CTN NNT CCG CAC TCC T	65
p1-rev-mut79	CTC GCC CTG TCN NNG TAT CCG CAC T	65
p1-rev-mut80	ATT GAT CTC GCC CTN NNA CTG TAT CCG CAC	64
p1-rev-mut81	GTG ATT GAT CTC GCN NNG TCA CTG TAT CCG	62
p1-rev-mut82	CCT AAT GTG ATT GAT CTN NNC CTG TCA CTG TAT CCG	62
p1-rev-mut83	TTA CCT AAT GTG ATT GAN NNC GCC CTG TCA CTG TAT	63
p1-rev-mut84	AGT TAC CTA ATG TGA TNN NTC TCG CCC TGT CAC T	63
p1-rev-mut85	GGA GTT ACC TAA TGT NNN TGA TCT CGC CCT GTC	63
p1-rev-mut86	GGT GGA GTT ACC TAA NNN GAT TGA TCT CGC CCT	64
p1-rev-mut87	TTA TGG TGG AGT TAC CNN NTG TGA TTG ATC TCG C	63
p1-rev-mut88	AGT CGT TAT GGT GGA GTT NNN TAA TGT GAT TGA TCT CG	62
p1-rev-mut89	TGA GTC GTT ATG GTG GAN NNA CCT AAT GTG ATT GAT C	62
p1-rev-mut90	TTC CTG AGT CGT TAT GGT NNN GTT ACC TAA TGT GAT TG	62
p1-rev-mut91	GCA TTC CTG AGT CGT TAT NNN GGA GTT ACC TAA TGT GA	63
p1-rev-mut92	CAT TCC TGA GTC GTN NNG GTG GAG TTA CCT A	63
p1-rev-mut93	GCG CAT TCC TGA GTN NNT ATG GTG GAG TTA C	63
p1-rev-mut94	GGC GCA TTC CTG NNN CGT TAT GGT GG	65
p1-rev-mut95	CGT TGG CGC ATT CNN NAG TCG TTA TGG T	63
p1-rev-mut96	CAC GTT GGC GCA NNN CTG AGT CGT TAT	64
p1-rev-mut481	AAT TAC ATG AGT ACC AAG NNN AGC ATC AAC CCT TTT TGT	63
p1-rev-mut482	CCA AAT TAC ATG AGT ACC NNN CAT AGC ATC AAC CCT TT	63
p1-rev-mut483	TCC CAA ATT ACA TGA GTN NNA AGC ATA GCA TCA ACC C	63
p1-rev-mut484	CGT CCC AAA TTA CAT GNN NAC CAA GCA TAG CAT C	63
p1-rev-mut485	CAC GTC CCA AAT TAC NNN AGT ACC AAG CAT AGC	62
p1-rev-mut486	CCC ACG TCC CAA ATN NNA TGA GTA CCA AGC A	64
p1-rev-mut487	GCC CCA CGT CCC ANN NTA CAT GAG TAC C	65
p1-rev-mut488	ATT GTA GCC CCA CGT CNN NAA TTA CAT GAG TAC C	63
p1-rev-mut489	CTT GAT TGT AGC CCC ACN NNC CAA ATT ACA TGA GTA C	63
p1-rev-mut490	CAA CTT GAT TGT AGC CCN NNG TCC CAA ATT ACA TGA	63
p1-rev-mut491	CGC AAC TTG ATT GTA GNN NCA CGT CCC AAA TTA C	63
p1-rev-mut492	GCA ACT TGA TTG NNN CCC CAC GTC CC	65
p1-rev-mut493	CAC GCA ACT TGA NNN TAG CCC CAC GTC	64
p1-rev-mut494	CAG CAC GCA ACT NNN TTG TAG CCC CAC	64
p1-rev-mut495	TAC ACA GCA CGC ANN NTG ATT GTA GCC C	63
p1-rev-mut496	GGG TAT ACA CAG CAC NNN ACT TGA TTG TAG CCC	63
p1-rev-mut497	TCC AGG GTA TAC ACA GNN NGC AAC TTG ATT GTA G	63
p1-rev-mut498	CTT ATC CAG GGT ATA CAN NNC ACG CAA CTT GAT TGT A	62
p1-rev-mut499	CTT ATC CAG GGT ATN NNC AGC ACG CAA CTT G	63
p1-rev-mut500	GCT TAT CCA GGG NNN ACA CAG CAC GC	64
p1-rev-mut501	TGT TTG GCT TAT CCA NNN TAT ACA CAG CAC GCA	63
p1-rev-mut502	AGT GTG TTT GGC TTA TNN NGG GTA TAC ACA GCA C	63
p1-rev-mut503	GTA GTG TGT TTG GCT NNN CCA GGG TAT ACA CAG	63
p1-rev-mut504	ACC GGT AGT GTG TTT GNN NTA TCC AGG GTA TAC A	63
p1-rev-mut505	AAC CGG TAG TGT GTN NNG CTT ATC CAG GGT A	64
p1-rev-mut506	AAC AAA CCG GTA GTG NNN TTG GCT TAT CCA GG	64
p1-rev-mut507	AGC AAC AAA CCG GTA NNN TGT TTG GCT TAT CCA	64
p1-rev-mut508	GAA GCA ACA AAC CGN NNG TGT GTT TGG CTT A	64
p1-rev-mut509	TCA TCT GAA GCA ACA AAN NNG TAG TGT GTT TGG CTT A	63
p1-rev-mut510	CTC ATC TGA AGC AAC NNN CCG GTA GTG TGT TT	64
p1-rev-mut511	GTA TAC TCA TCT GAA GCN NNA AAC CGG TAG TGT GTT T	62
p1-rev-mut512	CGG TAT ACT CAT CTG ANN NAA CAA ACC GGT AGT GT	62
p1-rev-mut513	GCG GTA TAC TCA TCN NNA GCA ACA AAC CGG	63
p1-rev-mut514	CCT GCG GTA TAC TCN NNT GAA GCA ACA AAC C	63
p1-rev-mut515	CCC CCT GCG GTA TAN NNA TCT GAA GCA ACA A	64
p1-rev-mut516	ACC CCC TGC GGT NNN CTC ATC TGA AG	65
p1-rev-mut517	GTA ATA AAA CCC CCT GCN NNA TAC TCA TCT GAA GCA A	63
p1-rev-mut518	CAC GTA ATA AAA CCC CCN NNG GTA TAC TCA TCT GAA G	62
p1-rev-mut519	CAG CAC GTA ATA AAA CCN NNT GCG GTA TAC TCA TCT G	63
p1-rev-mut520	CCA GCA CGT AAT AAA NNN CCC TGC GGT ATA CTC	63
p1-rev-mut521	CAG CAC GTA ATN NNA CCC CCT GCG G	65
p1-rev-mut522	GAT ACC AGC ACG TNN NAA AAC CCC CTG C	64
p1-rev-mut523	TTG TTT GAT ACC AGC ANN NAA TAA AAC CCC CTG C	63
p1-rev-mut524	TAT GTT TGT TTG ATA CCA NNN CGT AAT AAA ACC CCC TGC	63
p1-rev-mut525	CAC TAT GTT TGT TTG ATA NNN GCA CGT AAT AAA ACC CCC	62
p1-rev-mut526	ACC ACT ATG TTT GTT TGN NNC CAG CAC GTA ATA AAA C	62
p1-rev-mut527	TGG GAC CAC TAT GTT TGT NNN ATA CCA GCA CGT AAT AA	63
p1-rev-mut528	TGG GAC CAC TAT GTT NNN TTG ATA CCA GCA CG	63
p1-rev-mut529	GCT GGG ACC ACT ATN NNT GTT TGA TAC CAG C	63
p1-rev-mut530	CCG CTG GGA CCA CNN NGT TTG TTT GAT AC	64
p1-rev-mut531	GGC ATC CGC TGG GAC NNN TAT GTT TGT TTG ATA	64
p1-rev-mut532	GGC ATC CGC TGG NNN CAC TAT GTT TGT	64
p1-rev-mut533	TTT GGG CAT CCG CNN NGA CCA CTA TGT T	65
p1-rev-mut534	AGC TTT GGG CAT CNN NTG GGA CCA CTA TG	64
p1-rev-mut535	GAG CTT TGG GCN NNC GCT GGG ACC A	68
p1-rev-mut536	AAC AGG AGC TTT GNN NAT CCG CTG GGA C	65
p1-rev-mut537	GTA ACA GGA GCT NNN GGC ATC CGC TG	64
p1-rev-mut538	ATG ATG TAA CAG GAN NNT TGG GCA TCC GCT	64
p1-rev-mut539	CAC ATG ATG TAA CAN NNG CTT TGG GCA TCC G	64
p1-rev-mut540	GAA ACA CAT GAT GTA NNN GGA GCT TTG GGC ATC	63
p1-rev-mut541	CAC GAA ACA CAT GAT NNN ACA GGA GCT TTG GG	63
p1-rev-mut542	CTG ACA CGA AAC ACA TNN NGT AAC AGG AGC TTT G	62
p1-rev-mut543	GCT GAC ACG AAA CAN NNG ATG TAA CAG GAG C	63
p1-rev-mut544	GCA TGC TGA CAC GAA NNN CAT GAT GTA ACA GG	63
p1-rev-mut545	CAT TGC ATG CTG ACA CNN NAC ACA TGA TGT AAC AG	63
p1-rev-mut546	AAG TCA TTG CAT GCT GAN NNG AAA CAC ATG ATG TAA C	62
p1-rev-mut547	GAA GTC ATT GCA TGC NNN CAC GAA ACA CAT GAT	63
p1-rev-mut548	CAG AGA AGT CAT TGC ANN NTG ACA CGA AAC ACA TG	63
p1-rev-mut549	TGA CAG AGA AGT CAT TNN NTG CTG ACA CGA AAC A	63
p1-rev-mut550	TGA CAG AGA AGT CNN NGC ATG CTG ACA C	63
p1-rev-mut551	TAG CCT GAC AGA GAA NNN ATT GCA TGC TGA CA	63
p1-rev-mut552	CAA TAG CCT GAC AGA NNN GTC ATT GCA TGC TGA	64
p1-rev-mut553	CTT CAA TAG CCT GAC NNN GAA GTC ATT GCA TGC	63
p1-rev-mut554	GTG TCC TTC AAT AGC CTN NNA GAG AAG TCA TTG CAT G	63
p1-rev-mut555	GGA GTG TCC TTC AAT AGN NNG ACA GAG AAG TCA TTG	62
p1-rev-mut556	AGG AGT GTC CTT CAA NNN CCT GAC AGA GAA GTC	64
p1-rev-mut557	TGA AAG GAG TGT CCT TNN NTA GCC TGA CAG AGA A	63
p1-rev-mut558	GAA ATG AAA GGA GTG TCN NNC AAT AGC CTG ACA GAG	63
p1-rev-mut559	GCG AAA TGA AAG GAG TNN NCT TCA ATA GCC TGA CA	63
p1-rev-mut560	CTG CGA AAT GAA AGG NNN GTC CTT CAA TAG CCT	64
p1-rev-mut561	TTT TGC TGC GAA ATG AAN NNA GTG TCC TTC AAT AGC	63
p1-rev-mut562	AAG TTT TGC TGC GAA ATN NNA GGA GTG TCC TTC AAT A	63
p1-rev-mut563	AAA GTT TTG CTG CGA NNN GAA AGG AGT GTC CT	64
p1-rev-mut564	TGG AAA AAG TTT TGC TGN NNA ATG AAA GGA GTG TCC T	63
p1-rev-mut565	CCT GGA AAA AGT TTT GNN NCG AAA TGA AAG GAG TG	62
p1-rev-mut566	GCC CTG GAA AAA GTT NNN CTG CGA AAT GAA AG	62
p1-rev-mut567	GGC CCT GGA AAA ANN NTT GCT GCG AAA TG	63
p1-rev-mut568	GGG CCC TGG AAN NNG TTT TGC TGC G	66
p1-rev-mut569	CCA CTG GGC CCT GNN NAA AGT TTT GCT G	65
p1-rev-mut570	TCT TCC ACT GGG CCN NNG AAA AAG TTT TGC	64
p1-rev-mut571	GCG TCT TCC ACT GGN NNC TGG AAA AAG TTT T	63
p1-rev-mut572	GCG TCT TCC ACN NNG CCC TGG AAA A	64
p1-rev-mut573	ATC GCG TCT TCN NNT GGG CCC TGG A	67
p1-rev-mut574	GTT ATC GCG TCN NNC ACT GGG CCC T	66
p1-rev-mut575	GGC TGT TAT CGC NNN TTC CAC TGG GC	65
p1-rev-mut576	ATA GCG GCT GTT ATN NNG TCT TCC ACT GGG	64
p1-rev-mut193	CCG GTA CAC ACA CNN NTA GCA AGC ATC CT	64
p1-rev-mut194	AGC TTC CGG TAC ACA NNN TAC TAG CAA GCA TC	63
p1-rev-mut195	TCA GCT TCC GGT ACN NNC ACT ACT AGC AAG	63
p1-rev-mut196	ATC TCA GCT TCC GGN NNA CAC ACT ACT AGC A	64
p1-rev-mut197	AAC CCA TCT CAG CTT CNN NTA CAC ACA CTA CTA G	62
p1-rev-mut198	AAC CCA TCT CAG CNN NCG GTA CAC ACA C	65
p1-rev-mut199	CGC AAC CCA TCT CNN NTT CCG GTA CAC A	65
p1-rev-mut200	TGC GCA ACC CAT NNN AGC TTC CGG TA	65
p1-rev-mut201	GTT GCG CAA CCN NNC TCA GCT TCC G	65
p1-rev-mut202	CTA GCG TTG CGC ANN NCA TCT CAG CTT C	64
p1-rev-mut203	GTC TAG CGT TGC NNN ACC CAT CTC AGC	64
p1-rev-mut204	TGT TGT CTA GCG TNN NGC AAC CCA TCT CA	64
p1-rev-mut205	GGT GTT GTC TAG NNN TGC GCA ACC CAT	64
p1-rev-mut206	GGG GTG TTG TCN NNC GTT GCG CAA C	66
p1-rev-mut207	GAT GGG GTG TTN NNT AGC GTT GCG C	63
p1-rev-mut208	ACT GGA TGG GGT NNN GTC TAG CGT TGC	65
p1-rev-mut209	CTG CAC TGG ATG GNN NGT TGT CTA GCG TT	64
p1-rev-mut210	AAT TCT GCA CTG GAN NNG GTG TTG TCT AGC G	64
p1-rev-mut211	AGC AAT TCT GCA CTN NNT GGG GTG TTG TCT A	64
p1-rev-mut212	CAG CAA TTC TGC NNN GGA TGG GGT GTT	64
p1-rev-mut213	CCC CAG CAA TTC NNN ACT GGA TGG GGT	65
p1-rev-mut214	CCC CCC AGC AAN NNT GCA CTG GAT G	65
p1-rev-mut215	TCG CCC CCC AGN NNT TCT GCA CTG G	68
p1-rev-mut216	GCT ATC GCC CCC NNN CAA TTC TGC AC	65
p1-rev-mut217	TGC GCT ATC GCC NNN CAG CAA TTC TG	64
p1-rev-mut218	CCT TTG CGC TAT CNN NCC CCA GCA ATT C	64
p1-rev-mut219	TCC TTT GCG CTN NNG CCC CCC AGC A	70
p1-rev-mut220	AAA CTC CTT TGC NNN ATC GCC CCC CA	65
p1-rev-mut221	CGC AAA CTC CTT NNN GCT ATC GCC CC	64
p1-rev-mut222	GTC CGC AAA CTC NNN TGC GCT ATC GC	65
p1-rev-mut223	GTT TGT CCG CAA ANN NCT TTG CGC TAT CG	63
p1-rev-mut224	GGT TTG TCC GCN NNC TCC TTT GCG C	66
p1-rev-mut225	CGA CCG GTT TGT CNN NAA ACT CCT TTG C	63
p1-rev-mut226	GCG ACC GGT TTN NNC GCA AAC TCC T	65
p1-rev-mut227	GAT GCG ACC GGN NNG TCC GCA AAC T	66
p1-rev-mut228	CCG GAT GCG ACN NNT TTG TCC GCA A	65
p1-rev-mut229	GAC CCG GAT GCN NNC GGT TTG TCC G	67
p1-rev-mut230	GTT GGA CCC GGA NNN GAC CGG TTT GT	66
p1-rev-mut231	TTG TTG GAC CCN NNT GCG ACC GGT T	66
p1-rev-mut232	CAA CTT GTT GGA NNN GGA TGC GAC CGG	64
p1-rev-mut233	GTA CCA ACT TGT TNN NCC CGG ATG CGA C	64
p1-rev-mut234	TCT GTA CCA ACT TNN NGG ACC CGG ATG C	64
p1-rev-mut235	CCT CTG TAC CAA NNN GTT GGA CCC GGA	64
p1-rev-mut236	CCA CCC TCT GTA CNN NCT TGT TGG ACC C	65
p1-rev-mut237	TAC ACC ACC CTC TGN NNC AAC TTG TTG GAC	64
p1-rev-mut238	CAT TAT ACA CCA CCC TNN NTA CCA ACT TGT TGG AC	62
p1-rev-mut239	CTG CAT TAT ACA CCA CNN NCT GTA CCA ACT TGT TG	62
p1-rev-mut240	GCC TGC ATT ATA CAC NNN CCT CTG TAC CAA CTT	63
p1-rev-mut241	CAT GCC TGC ATT ATA NNN CAC CCT CTG TAC CAA	63
p1-rev-mut242	CAT GCC TGC ATT NNN CAC CAC CCT CTG	64
p1-rev-mut243	CCC ATG CCT GCN NNA TAC ACC ACC C	65
p1-rev-mut244	CCA CCC CCA TGC CNN NAT TAT ACA CCA C	63
p1-rev-mut245	ACA CCC ACC CCC ATN NNT GCA TTA TAC ACC	64
p1-rev-mut246	AAC ACC CAC CCC NNN GCC TGC ATT ATA	65
p1-rev-mut247	TTC CAA CAC CCA CNN NCA TGC CTG CAT TA	65
p1-rev-mut248	GTT TCC AAC ACC NNN CCC CAT GCC TG	65
p1-rev-mut249	GAG GTT TCC AAC NNN CAC CCC CAT GC	65
p1-rev-mut250	GTG AGG TTT CCN NNA CCC ACC CCC A	66
p1-rev-mut251	AAA ATG GTG AGG TTN NNA ACA CCC ACC CCC	65
p1-rev-mut252	GGA AAA TGG TGA GNN NTC CAA CAC CCA CC	64
p1-rev-mut253	GGG GGA AAA TGG TNN NGT TTC CAA CAC CC	64
p1-rev-mut254	TGG TGG GGG AAA ATN NNG AGG TTT CCA ACA	64
p1-rev-mut255	ATT GGT GGG GGA ANN NGG TGA GGT TTC C	65
p1-rev-mut256	ATC CAT TGG TGG GGN NNA ATG GTG AGG TTT C	64
p1-rev-mut257	GTT GAT CCA TTG GTG NNN GAA AAT GGT GAG GTT	63
p1-rev-mut258	GTA GGT TGA TCC ATT GNN NGG GGA AAA TGG TGA G	64
p1-rev-mut259	CGT AGG TTG ATC CAN NNG TGG GGG AAA ATG G	64
p1-rev-mut260	TGC GTA GGT TGA TNN NTT GGT GGG GGA AA	64
p1-rev-mut261	GGT GCG TAG GTT NNN CCA TTG GTG GG	64
p1-rev-mut262	ATT ATT GGT GCG TAG NNN GAT CCA TTG GTG GG	64
p1-rev-mut263	CAC TAT TAT TGG TGC GNN NGT TGA TCC ATT GGT G	63
p1-rev-mut264	TGT AGC ACT ATT ATT GGT NNN TAG GTT GAT CCA TTG GTG	62
p1-rev-mut265	CAA TTG TAG CAC TAT TAT TNN NGC GTA GGT TGA TCC ATT G	62
p1-rev-mut266	ACA ATT GTA GCA CTA TTN NNG GTG CGT AGG TTG ATC	63
p1-rev-mut267	TCA CAA TTG TAG CAC TNN NAT TGG TGC GTA GGT T	63
p1-rev-mut268	GCA TCA CAA TTG TAG CNN NAT TAT TGG TGC GTA GG	63
p1-rev-mut269	TGT ATG GCA TCA CAA TTG TNN NAC TAT TAT TGG TGC GTA G	62
p1-rev-mut270	GTG TAT GGC ATC ACA ATN NNA GCA CTA TTA TTG GTG C	62
p1-rev-mut271	TTG GTG TAT GGC ATC ACN NNT GTA GCA CTA TTA TTG G	63
p1-rev-mut272	ACA CTG TTG GTG TAT GGC ATN NNA ATT GTA GCA CTA TTA TTG	63
p1-rev-mut273	CAC TGT TGG TGT ATG GNN NCA CAA TTG TAG CAC TA	63
p1-rev-mut274	GGT ACA CTG TTG GTG TAN NNC ATC ACA ATT GTA GCA	63
p1-rev-mut275	ATA GGT ACA CTG TTG GTN NNT GGC ATC ACA ATT GTA G	63
p1-rev-mut276	TCC ATA GGT ACA CTG TTN NNG TAT GGC ATC ACA ATT G	63
p1-rev-mut277	TTA TCC ATA GGT ACA CTN NNG GTG TAT GGC ATC ACA A	63
p1-rev-mut278	ATG TTA TCC ATA GGT ACN NNG TTG GTG TAT GGC ATC A	63
p1-rev-mut279	AAC ATG TTA TCC ATA GGN NNA CTG TTG GTG TAT GGC	63
p1-rev-mut280	GCC TAA ACA TGT TAT CCA TNN NTA CAC TGT TGG TGT ATG G	63
p1-rev-mut281	TGC CTA AAC ATG TTA TCN NNA GGT ACA CTG TTG GTG	63
p1-rev-mut282	GTT ATG CCT AAA CAT GTT NNN CAT AGG TAC ACT GTT GGT	63
p1-rev-mut283	CGT TGT TAT GCC TAA ACA TNN NAT CCA TAG GTA CAC TGT T	62
p1-rev-mut284	TGA CGT TGT TAT GCC TAA ANN NGT TAT CCA TAG GTA CAC T	63
p1-rev-mut285	GTG ACG TTG TTA TGC CTN NNC ATG TTA TCC ATA GGT A	62
p1-rev-mut286	TTA GGG TGA CGT TGT TAT GNN NAA ACA TGT TAT CCA TAG G	62
p1-rev-mut287	CAT TAG GGT GAC GTT GTT NNN CCT AAA CAT GTT ATC CA	63
p1-rev-mut288	AAC CAT TAG GGT GAC GTT NNN ATG CCT AAA CAT GTT AT	63
p1-rev-mut769	CTC CGT TCC TGG ANN NTT CAG ACC ATC CG	64
p1-rev-mut770	CGT AAA CTC CGT TCC TNN NAA ATT CAG ACC ATC CG	63
p1-rev-mut771	GCC GTA AAC TCC GTT NNN GGA AAA TTC AGA CC	63
p1-rev-mut772	GAT GCC GTA AAC TCC NNN CCT GGA AAA TTC AGA	63
p1-rev-mut773	TGT TGA TGC CGT AAA CNN NGT TCC TGG AAA ATT C	63
p1-rev-mut774	GTG TTG ATG CCG TAN NNT CCG TTC CTG GAA	64
p1-rev-mut775	CGT GTT GAT GCC NNN AAC TCC GTT CCT	63
p1-rev-mut776	TGT TTA GCG TGT TGA TNN NGT AAA CTC CGT TCC T	63
p1-rev-mut777	TTG TTT AGC GTG TTN NNG CCG TAA ACT CCG	63
p1-rev-mut778	CAT GTT GTT TAG CGT NNN GAT GCC GTA AAC TCC	63
p1-rev-mut779	GCC CAT GTT GTT TAG NNN GTT GAT GCC GTA AAC	63
p1-rev-mut780	TGC CCA TGT TGT TNN NCG TGT TGA TGC C	64
p1-rev-mut781	GCG TGC CCA TGT TNN NTA GCG TGT TGA T	64
p1-rev-mut782	ATA TAG CGT GCC CAT NNN GTT TAG CGT GTT GAT	63
p1-rev-mut783	CAT ATA GCG TGC CNN NGT TGT TTA GCG TG	62
p1-rev-mut784	GTC TTG CAT ATA GCG TNN NCA TGT TGT TTA GCG TG	63
p1-rev-mut785	CAT GTC TTG CAT ATA GNN NGC CCA TGT TGT TTA GC	63
p1-rev-mut786	ACA TGT CTT GCA TAN NNC GTG CCC ATG TTG	63
p1-rev-mut787	TGA CAT GTC TTG CNN NTA GCG TGC CCA T	65
p1-rev-mut788	GCG TTG ACA TGT CTN NNA TAT AGC GTG CCC A	64
p1-rev-mut789	CCA GCG TTG ACA TGN NNT GCA TAT AGC GTG	63
p1-rev-mut790	CTT CCA GCG TTG ACN NNT CTT GCA TAT AGC G	63
p1-rev-mut791	CGT GCT TCC AGC GTT NNN ATG TCT TGC ATA TAG	63
p1-rev-mut792	CGT GCT TCC AGC NNN GAC ATG TCT TG	63
p1-rev-mut793	ACC CGT GCT TCC NNN GTT GAC ATG TCT	65
p1-rev-mut794	TGG ACC CGT GCT NNN AGC GTT GAC AT	65
p1-rev-mut795	TTT TAT TGG ACC CGT NNN TCC AGC GTT GAC AT	64
p1-rev-mut796	CTT TTT ATT GGA CCN NNG CTT CCA GCG TTG A	63
p1-rev-mut797	TGC TTT TTA TTG GNN NCG TGC TTC CAG C	63
p1-rev-mut798	AAT GGT GCT TTT TAT NNN ACC CGT GCT TCC AG	63
p1-rev-mut799	CTA ATG GTG CTT TTN NNT GGA CCC GTG CTT C	63
p1-rev-mut800	GAT TCT AAT GGT GCT NNN TAT TGG ACC CGT GCT	63
p1-rev-mut801	GAA GTA GAT TCT AAT GGT NNN TTT TAT TGG ACC CGT GCT	62
p1-rev-mut802	GTT TGA AGT AGA TTC TAA TNN NGC TTT TTA TTG GAC CCG TG	62
p1-rev-mut803	CGG TTT GAA GTA GAT TCT NNN GGT GCT TTT TAT TGG AC	62
p1-rev-mut804	GCT TCG GTT TGA AGT AGA TNN NAA TGG TGC TTT TTA TTG G	62
p1-rev-mut805	CAT GCT TCG GTT TGA AGT ANN NTC TAA TGG TGC TTT TTA TT	62
p1-rev-mut806	ACA TGC TTC GGT TTG AAN NNG ATT CTA ATG GTG CTT	63
p1-rev-mut807	TTG ACA TGC TTC GGT TTN NNG TAG ATT CTA ATG GTG	62
p1-rev-mut808	GCT TTG ACA TGC TTC GGN NNG AAG TAG ATT CTA ATG	62
p1-rev-mut809	CCA CGC TTT GAC ATG CTT NNN TTT GAA GTA GAT TCT AA	62
p1-rev-mut810	CAC GCT TTG ACA TGN NNC GGT TTG AAG TAG A	63
p1-rev-mut811	GTA TCC ACG CTT TGA CNN NCT TCG GTT TGA AGT A	63
p1-rev-mut812	TAG GTA TCC ACG CTT TNN NAT GCT TCG GTT TGA AG	63
p1-rev-mut813	TAG GTA TCC ACG CNN NGA CAT GCT TCG G	64
p1-rev-mut814	GTG GTC TAG GTA TCC ANN NTT TGA CAT GCT TCG G	63
p1-rev-mut815	TAG GTG GTC TAG GTA TNN NCG CTT TGA CAT GCT T	64
p1-rev-mut816	TAG GTG GTC TAG GNN NCC ACG CTT TGA C	64
p1-rev-mut817	GAG TCT AGG TGG TCT NNN TAT CCA CGC TTT GAC	63
p1-rev-mut818	CAG AGT CTA GGT GGN NNA GGT ATC CAC GCT T	64
p1-rev-mut819	TTG GCA GAG TCT AGG NNN TCT AGG TAT CCA CG	64
p1-rev-mut820	CGT ATT GGC AGA GTC TNN NTG GTC TAG GTA TCC A	63
p1-rev-mut821	CTC GTA TTG GCA GAG NNN AGG TGG TCT AGG TAT	63
p1-rev-mut822	CCT TCT CGT ATT GGC ANN NTC TAG GTG GTC TAG G	64
p1-rev-mut823	TGC CTT CTC GTA TTG NNN GAG TCT AGG TGG TC	64
p1-rev-mut824	CTT TGC CTT CTC GTA NNN GCA GAG TCT AGG TG	63
p1-rev-mut825	GTT CTT TGC CTT CTC NNN TTG GCA GAG TCT AGG	63
p1-rev-mut826	CAC GTT CTT TGC CTT NNN GTA TTG GCA GAG TC	63
p1-rev-mut827	TTC ACG TTC TTT GCN NNC TCG TAT TGG CAG A	64
p1-rev-mut828	GGA AGT TCA CGT TCT TNN NCT TCT CGT ATT GGC A	63
p1-rev-mut829	GTT GGA AGT TCA CGT TNN NTG CCT TCT CGT ATT G	63
p1-rev-mut830	GGT TGG AAG TTC ACN NNC TTT GCC TTC TCG	63
p1-rev-mut831	CTG GGT TGG AAG TTN NNG TTC TTT GCC TTC T	63
p1-rev-mut832	GCT GGG TTG GAA NNN CAC GTT CTT TGC	63
p1-rev-mut833	TCC GCT GGG TTG NNN GTT CAC GTT CTT	65
p1-rev-mut834	TAA CTC CGC TGG GNN NGA AGT TCA CGT TC	64
p1-rev-mut835	GTG GTA ACT CCG CTN NNT TGG AAG TTC ACG	63
p1-rev-mut836	TAG TAG TGG TAA CTC CNN NGG GTT GGA AGT TCA C	64
p1-rev-mut837	CTA GTA GTG GTA ACN NNG CTG GGT TGG AAG T	63
p1-rev-mut838	CCT AGT AGT GGT NNN TCC GCT GGG TTG	63
p1-rev-mut839	CTT TGC CTA GTA GTN NNA ACT CCG CTG GGT T	63
p1-rev-mut840	ATG CTT TGC CTA GTN NNG GTA ACT CCG CTG	64
p1-rev-mut841	GTG ATG CTT TGC CTN NNA GTG GTA ACT CCG	63
p1-rev-mut842	ATT GTA GTG ATG CTT TGN NNA GTA GTG GTA ACT CCG	62
p1-rev-mut843	TGT CAT TGT AGT GAT GCT NNN CCT AGT AGT GGT AAC TC	63
p1-rev-mut844	GTA TTT GTC ATT GTA GTG ATN NNT TGC CTA GTA GTG GTA ACT C	62
p1-rev-mut845	CGT ATT TGT CAT TGT AGT NNN GCT TTG CCT AGT AGT GG	63
p1-rev-mut846	CCC GTA TTT GTC ATT GTN NNG ATG CTT TGC CTA GTA	63
p1-rev-mut847	GCC CGT ATT TGT CAT NNN AGT GAT GCT TTG CC	63
p1-rev-mut848	GCG CCC GTA TTT GTN NNT GTA GTG ATG CTT T	63
p1-rev-mut849	AAA TGC GCC CGT ATT NNN CAT TGT AGT GAT GC	63
p1-rev-mut850	CAA ATG CGC CCG TNN NTG TCA TTG TAG TG	62
p1-rev-mut851	GTT GTC CAA ATG CGC CNN NAT TTG TCA TTG TAG T	63
