# Supplementary material for: Globally defining the effects of mutations in a picornavirus capsid
Source: eLife. 2021 Jan 12;10:e64256. doi: 10.7554/eLife.64256 (PMC7861617; doi:10.7554/eLife.64256)
Supplement: Supplementary file 3. [file elife-64256-supp3.txt]

##Supplementary File 3
#Mut_lib1
1-1: T136A, GAG1942TGA, GAC2290AGT
1-2: None
1-3: TGG319GTT
1-4: AC968CA, TTC1051CAA, TCA1270AGG, TCC1615ATA
1-5: CAA775GTC, AA1177GT, T2210G
1-6: None
1-7: G13C, A15C
1-8: AC701GA
1-9: None
1-10: TTT1279ACA, G1905T
1-11: TTT1279ACA
1-12: A526G, TGC907AAG
1-13: G2240C
1-14: None
1-21: TC2066GG
1-22: GAT901TCG
1-23: A367C, AAT1012CTT
1-213: GGA1171TGC
1-24: None
1-25: None
1-26: AA2479TT
1-27: TG2258GT
1-28: AC503CG, AG1202TA, G1968C

#Mut_lib2
2-1: AAC2341CCA
2-2: AA100CT, CTA331GAT
2-3: TTT853CAA
2-4: None
2-5: None
2-6: GTT1150TAC
2-7: None
2-8: G495T, GA592AT, TCA2089GGT, G2512T, T2514G
2-21: None
2-22: C386A, G512C, A1233T, C1727G
2-23: TTC1705CAG
2-24: None
2-25: AAG154GGG
2-26: TAT310GGG, G2235A
2-27: None
2-28: CAA1030GGG
2-29: AC2092GG
2-210: None

#Mut_lib3
3-1: ATG2242GCT
3-2: A943C
3-3: T1909G
3-4: AA490CC
3-5: A1759C
3-6: None
3-7: T1352C, ACC1759CAA
3-8: G2065A
3-10: AAC2494CCA
3-12: None
3-13: TCC112CGA
3-14: G1361T
3-15: None
3-16: delCC272, A351C, A1884G 
3-17: C2050A, A2163T
3-18: None
3-19: GT1409AC, GA1603TG, CAT2431GTA
3-110: C682T
